# Supplementary material for: (2E)-1-(2-Bromo­phen­yl)-3-(3,4,5-trimeth­oxy­phen­yl)prop-2-en-1-one
Source: Acta Crystallogr Sect E Struct Rep Online. 2010 Jun 16;66(Pt 7):o1676. doi: 10.1107/S160053681002235X (PMC3006788; doi:10.1107/S160053681002235X)
Supplement: Supplementary file 2 [file e-66-o1676-Isup2.hkl]

# 
# h,k,l, Fc-squared, Fo-squared, sigma(Fo-squared) and status flag 
# 
data_I
_shelx_title '                                    hsy766 in Pbca' 
_shelx_refln_list_code          4 
_shelx_F_calc_maximum      307.80 
_exptl_crystal_F_000      1536.00 
_reflns_d_resolution_high  0.8010 
 
loop_ 
 _symmetry_equiv_pos_as_xyz 
 'x, y, z' 
 '-x+1/2, -y, z+1/2' 
 'x+1/2, -y+1/2, -z' 
 '-x, y+1/2, -z+1/2' 
 '-x, -y, -z' 
 'x-1/2, y, -z-1/2' 
 '-x-1/2, y-1/2, z' 
 'x, -y-1/2, z-1/2' 
 
_cell_length_a     9.9616 
_cell_length_b    13.6020 
_cell_length_c    24.4162 
_cell_angle_alpha  90.000 
_cell_angle_beta   90.000 
_cell_angle_gamma  90.000 
 
_shelx_F_squared_multiplier     1.000 
 
loop_ 
 _refln_index_h 
 _refln_index_k 
 _refln_index_l 
 _refln_F_squared_calc 
 _refln_F_squared_meas 
 _refln_F_squared_sigma 
 _refln_observed_status 
   2   0   0    77679.80    60790.64    401.66 o 
   6   0   0    39470.91    35432.19    183.52 o 
   8   0   0    10506.54    10264.37    101.33 o 
  10   0   0    14042.13    13106.94    125.65 o 
  12   0   0      415.59      404.21     17.59 o 
   2   1   0     4170.87     4314.94     14.80 o 
   4   1   0      656.59      716.53     16.54 o 
   6   1   0       21.42       55.49     12.51 o 
   8   1   0     2210.15     2043.27     53.03 o 
  10   1   0      606.77      597.00     22.63 o 
  12   1   0       18.08       22.47      7.60 o 
   2   2   0    44077.84    43869.20    664.94 o 
   4   2   0    35116.32    33781.91    265.93 o 
   6   2   0    13202.97    12010.85     89.66 o 
   8   2   0     6354.92     5758.50     86.20 o 
  10   2   0     2079.17     2085.08     35.15 o 
  12   2   0     3126.84     2817.92    258.73 o 
   2   3   0      887.22      963.92     16.90 o 
   4   3   0      211.19      243.10     44.51 o 
   6   3   0      564.33      561.37     20.87 o 
   8   3   0      799.67      624.72     33.90 o 
  10   3   0       61.31       63.80     10.74 o 
  12   3   0      197.66      192.44     13.39 o 
   0   4   0    38204.90    37581.89     80.64 o 
   2   4   0    41020.32    38806.66    121.82 o 
   4   4   0    35390.85    35255.91     92.74 o 
   6   4   0    16434.58    15303.29    137.14 o 
   8   4   0     5148.82     4741.33     79.18 o 
  10   4   0     4171.17     4235.68    140.32 o 
  12   4   0     3308.15     3399.50     38.09 o 
   2   5   0       55.56       44.83      8.31 o 
   4   5   0     1795.28     2011.61     67.20 o 
   6   5   0     1184.82     1407.25     47.20 o 
   8   5   0     1651.84     1572.18     47.29 o 
  10   5   0     1226.75     1219.69    108.98 o 
   0   6   0    11231.25    10512.11    129.85 o 
   2   6   0    63527.18    63557.72    146.42 o 
   4   6   0    12093.98    11462.95    364.02 o 
   6   6   0    11872.07    11735.68    114.72 o 
   8   6   0    23903.70    23202.88   1921.21 o 
  10   6   0     1264.59     1221.10     35.81 o 
   2   7   0      376.58      438.79     26.47 o 
   4   7   0      543.04      527.19     18.23 o 
   6   7   0      390.99      379.70     28.06 o 
   8   7   0       16.28       19.69     13.43 o 
  10   7   0      128.93      111.90     16.95 o 
   0   8   0    10508.61    10312.02    102.51 o 
   2   8   0     4409.12     4339.58     66.34 o 
   4   8   0     4012.90     4560.27     68.80 o 
   6   8   0     5796.41     5600.58     84.65 o 
   8   8   0     1490.63     1481.62     72.76 o 
  10   8   0      667.51      681.58     24.78 o 
   2   9   0      531.94      600.02     31.44 o 
   4   9   0      376.63      345.10     30.57 o 
   6   9   0     1152.41     1176.36     42.28 o 
   8   9   0        4.68       -2.44     12.83 o 
   0  10   0      293.63      304.34     24.78 o 
   2  10   0     5951.28     5577.27    247.94 o 
   4  10   0     2512.08     2215.49     51.39 o 
   6  10   0     1845.60     1941.32     91.67 o 
   8  10   0     1590.81     1735.47     47.20 o 
  10  10   0      147.82      128.48     12.21 o 
   2  11   0    12047.22    11719.97    413.78 o 
   4  11   0     2030.22     1950.15     50.94 o 
   6  11   0      125.11      122.65     17.95 o 
   8  11   0      175.70      185.88     19.59 o 
   0  12   0     1506.70     1410.81     47.93 o 
   2  12   0      377.79      326.81     19.29 o 
   4  12   0       63.24       67.34     19.59 o 
   6  12   0       97.91       70.07     16.58 o 
   8  12   0      405.62      476.28     21.41 o 
   2  13   0      108.79       90.57     15.71 o 
   4  13   0      289.06      272.54     23.78 o 
   6  13   0      136.94       89.39     17.04 o 
   0  14   0     1730.77     1751.69     49.66 o 
   2  14   0      111.86       84.08     15.16 o 
   4  14   0        7.07       13.40     24.24 o 
   6  14   0      288.86      290.40     17.31 o 
   2  15   0       10.86       17.13     15.31 o 
   4  15   0        3.75        7.14      8.92 o 
   0  16   0      133.25      114.17     17.77 o 
   2  16   0     1424.87     1853.38     36.81 o 
   1   1   1      408.31      452.99      7.33 o 
   2   1   1      487.81      497.73      8.83 o 
   3   1   1     4161.98     4253.08     24.50 o 
   4   1   1       27.54       57.10     20.37 o 
   5   1   1        9.22       13.42      4.94 o 
   6   1   1       10.48       20.50      9.60 o 
   7   1   1      403.17      434.93     14.88 o 
   8   1   1       67.16       93.04     14.17 o 
   9   1   1       32.55       24.39      8.35 o 
  10   1   1        1.67        7.47      7.75 o 
  11   1   1       77.89       71.69      8.56 o 
  12   1   1       56.97       53.23      5.42 o 
   0   2   1      529.61      750.50      8.95 o 
   1   2   1     2463.16     2840.60     55.60 o 
   2   2   1       97.97      143.53      4.05 o 
   3   2   1       11.71       28.35      3.28 o 
   4   2   1      209.08      173.28      4.52 o 
   5   2   1     1957.78     2111.30     23.62 o 
   6   2   1      288.96      267.25     12.75 o 
   7   2   1     1054.77     1284.09     60.00 o 
   8   2   1      224.94      219.77     16.91 o 
   9   2   1      438.25      396.42     20.10 o 
  10   2   1       41.15       45.80      7.21 o 
  11   2   1      130.68      125.53      7.72 o 
  12   2   1       19.64       18.78      6.02 o 
   1   3   1      209.05      266.86      4.58 o 
   2   3   1     1597.24     1628.71      9.30 o 
   3   3   1      681.32      762.72      8.73 o 
   4   3   1      562.16      659.83     10.64 o 
   5   3   1      360.63      354.13      8.39 o 
   6   3   1       97.56       93.33     10.05 o 
   7   3   1     2781.11     3068.63     34.62 o 
   8   3   1       60.68       71.22     14.95 o 
   9   3   1      764.33      674.47     24.43 o 
  10   3   1      476.95      422.59     11.71 o 
  11   3   1      466.85      420.91     10.06 o 
  12   3   1        8.90        4.03      6.86 o 
   0   4   1     7849.61     8719.16     25.96 o 
   1   4   1    38331.11    38311.02    205.38 o 
   2   4   1    11564.59    11658.01     86.90 o 
   3   4   1     5077.94     4773.26     27.29 o 
   4   4   1     1529.05     1501.16     29.52 o 
   5   4   1      251.94      194.21      7.30 o 
   6   4   1     5106.51     4849.21     77.27 o 
   7   4   1       20.07       19.15     12.68 o 
   8   4   1     6241.32     5799.28     61.37 o 
   9   4   1     1422.35     1311.70     41.82 o 
  10   4   1      156.34      135.80      9.16 o 
  11   4   1      228.81      218.33      7.05 o 
  12   4   1      232.22      247.51      9.21 o 
   1   5   1     8489.28     9363.43     33.48 o 
   2   5   1     1588.85     1659.56     15.47 o 
   3   5   1      209.30      232.91     11.92 o 
   4   5   1        4.23       14.01      5.24 o 
   5   5   1       97.28      147.24     10.08 o 
   6   5   1       19.24       28.16     23.60 o 
   7   5   1       15.08       24.34     12.92 o 
   8   5   1      981.03     1004.46     43.97 o 
   9   5   1     2071.11     1852.52     35.62 o 
  10   5   1      144.32      135.25     11.10 o 
  11   5   1       68.61       76.79      6.42 o 
   0   6   1     4854.39     4833.91     40.80 o 
   1   6   1    10360.46     9619.83     54.19 o 
   2   6   1    14791.54    15065.51     62.90 o 
   3   6   1     2486.62     2185.13     24.54 o 
   4   6   1       88.47       44.37      6.33 o 
   5   6   1     1982.85     1786.83     55.40 o 
   6   6   1     1825.46     1835.73     51.16 o 
   7   6   1      514.26      412.39     19.64 o 
   8   6   1     6081.96     5742.37     98.50 o 
   9   6   1     1111.56      983.47     26.40 o 
  10   6   1       94.53       81.12     10.21 o 
  11   6   1      550.34      554.55     11.17 o 
   1   7   1     2585.84     2846.31     25.13 o 
   2   7   1      390.66      381.20     16.74 o 
   3   7   1     3128.09     3625.13     39.51 o 
   4   7   1       83.02       90.20     10.11 o 
   5   7   1      499.63      587.15     20.23 o 
   6   7   1      721.04      744.11     27.20 o 
   7   7   1     1057.44      951.97     32.03 o 
   8   7   1      184.70      161.05     11.20 o 
   9   7   1     1020.96      931.82     46.02 o 
  10   7   1       58.89       36.18     11.59 o 
  11   7   1      456.44      457.06     11.81 o 
   0   8   1     8719.06     9235.61     68.76 o 
   1   8   1     2948.43     2632.72     34.68 o 
   2   8   1     5019.68     5198.21     41.76 o 
   3   8   1     4651.77     4088.11     45.90 o 
   4   8   1     1692.03     1638.80     29.28 o 
   5   8   1     4807.14     4740.35     41.85 o 
   6   8   1     2096.29     1993.68     37.40 o 
   7   8   1     2198.94     2038.28     65.24 o 
   8   8   1      713.29      758.47     23.99 o 
   9   8   1     1034.65     1055.81     30.33 o 
  10   8   1      159.21      155.01     11.75 o 
   1   9   1      558.59      545.42     18.12 o 
   2   9   1        9.33       31.52     13.01 o 
   3   9   1     2210.37     2209.75     35.33 o 
   4   9   1      544.90      561.64     14.95 o 
   5   9   1       36.65       28.12      9.92 o 
   6   9   1      674.18      706.24     18.83 o 
   7   9   1       60.11       66.91     13.81 o 
   8   9   1      216.29      227.23     12.01 o 
   9   9   1     3796.77     4131.61    120.76 o 
   0  10   1    19965.12    19029.00    235.73 o 
   1  10   1     3933.04     3508.35     31.39 o 
   2  10   1     6237.77     5666.49     56.09 o 
   3  10   1     1032.11      914.26     24.90 o 
   4  10   1     6943.44     6353.83     59.27 o 
   5  10   1     3854.60     3608.35     37.67 o 
   6  10   1     4995.05     4943.66    171.73 o 
   7  10   1     5026.63     4926.19     61.46 o 
   8  10   1      971.12     1081.05     29.51 o 
   9  10   1     2392.91     2743.61     31.57 o 
  10  10   1     1246.74     1486.44     28.61 o 
   1  11   1     1530.44     1458.90     22.95 o 
   2  11   1       20.70       33.10     10.28 o 
   3  11   1      241.87      226.78     16.20 o 
   4  11   1      240.62      316.08     18.13 o 
   5  11   1      107.33       99.26     13.19 o 
   6  11   1      727.51      766.82     21.42 o 
   7  11   1     1209.43     1189.25     29.41 o 
   8  11   1       21.37       19.95     10.83 o 
   9  11   1      256.97      302.74     37.09 o 
   0  12   1    15531.74    14565.51    167.16 o 
   1  12   1     4689.26     4088.95     52.60 o 
   2  12   1      538.39      556.43     18.07 o 
   3  12   1     1844.74     1665.84     34.15 o 
   4  12   1     1446.76     1528.75     39.55 o 
   5  12   1     1173.00     1099.36     26.50 o 
   6  12   1     3321.90     3503.39     41.96 o 
   7  12   1     2495.81     2588.71     37.37 o 
   8  12   1      269.28      346.94     15.54 o 
   1  13   1       13.79        3.86     10.44 o 
   2  13   1        2.53        3.33     10.15 o 
   3  13   1        4.25        0.24     13.43 o 
   4  13   1        5.12       -2.07     11.79 o 
   5  13   1      694.76      632.07     18.07 o 
   6  13   1        4.05        9.30      8.16 o 
   7  13   1      530.18      509.86     16.82 o 
   0  14   1     1639.36     1698.24     34.82 o 
   1  14   1     2541.21     2477.95     37.92 o 
   2  14   1     1199.89     1308.76     20.77 o 
   3  14   1     4014.71     3999.17     46.61 o 
   4  14   1      777.67      876.01     23.60 o 
   5  14   1     3148.84     3138.94    113.53 o 
   6  14   1     1667.30     1656.01     24.74 o 
   1  15   1      340.16      388.95     12.42 o 
   2  15   1       96.61      110.72     12.68 o 
   3  15   1      142.60      134.69      9.00 o 
   4  15   1       26.55       28.35      6.32 o 
   5  15   1      187.01      168.63      9.71 o 
   0  16   1     3531.38     4295.14    102.69 o 
   1  16   1      257.37      285.71      9.28 o 
   2  16   1     2123.23     2485.44     29.21 o 
   3  16   1     1617.72     1670.83     22.07 o 
   1   0   2    10651.20     9536.88     62.60 o 
   2   0   2    61986.79    57683.53   4047.22 o 
   3   0   2    40762.88    39090.98   2582.06 o 
   4   0   2     3835.77     4152.67    106.93 o 
   5   0   2    49606.44    45298.91    185.43 o 
   6   0   2     8095.26     8890.37     94.67 o 
   7   0   2    22585.54    21396.46    260.47 o 
   8   0   2      348.21      525.81     67.88 o 
   9   0   2    17103.48    15731.03    102.69 o 
  10   0   2       11.02       21.15      9.98 o 
  11   0   2     6844.66     6571.90    183.52 o 
  12   0   2      111.80       92.35      8.12 o 
   1   1   2     2124.76     2291.58     12.48 o 
   2   1   2     3826.19     3983.53     34.78 o 
   3   1   2     6777.65     7657.67     80.26 o 
   4   1   2      996.83     1210.29     32.85 o 
   5   1   2       49.06       30.67     14.58 o 
   6   1   2      369.46      432.49     17.21 o 
   7   1   2     4123.21     4271.75     37.72 o 
   8   1   2      355.91      316.71     17.17 o 
   9   1   2      926.35      844.62     18.71 o 
  10   1   2      166.01      162.98     10.86 o 
  11   1   2     2634.86     2455.34     24.91 o 
  12   1   2        0.77        3.42      5.76 o 
   0   2   2      500.32      617.85      8.47 o 
   1   2   2    22689.67    21390.06    160.22 o 
   2   2   2     5853.66     6694.33     61.96 o 
   3   2   2    28059.41    26409.17     64.02 o 
   4   2   2    11829.72    12590.23     89.75 o 
   5   2   2    32106.56    30564.26    237.91 o 
   6   2   2        5.75       22.52      8.48 o 
   7   2   2    22469.29    22222.76    109.44 o 
   8   2   2       13.11       40.02     26.29 o 
   9   2   2     7764.29     6849.17     67.22 o 
  10   2   2      188.62      168.12      9.50 o 
  11   2   2     4766.04     4793.08     91.66 o 
  12   2   2      365.25      368.68      9.36 o 
   1   3   2     1592.71     1788.63     26.74 o 
   2   3   2     2756.33     3086.98     23.70 o 
   3   3   2     2048.08     2480.10     20.41 o 
   4   3   2      435.40      434.89      8.14 o 
   5   3   2        8.14       19.05      5.98 o 
   6   3   2     1081.41     1103.67     20.50 o 
   7   3   2      193.22      134.71     13.00 o 
   8   3   2       44.01       68.30     18.18 o 
   9   3   2     1888.98     1659.25     34.79 o 
  10   3   2      460.86      450.48     15.14 o 
  11   3   2      966.20      943.51     13.37 o 
  12   3   2       96.16       80.58      7.28 o 
   0   4   2     9662.13     9416.13     60.50 o 
   1   4   2    44880.27    43061.57    479.52 o 
   2   4   2      883.39      925.93      9.56 o 
   3   4   2    13823.98    12857.64     78.82 o 
   4   4   2     4074.74     4446.81     55.40 o 
   5   4   2    12687.87    12928.49    110.98 o 
   6   4   2      836.79      742.69     87.02 o 
   7   4   2    15770.44    15030.68    186.29 o 
   8   4   2        5.28        9.53     12.34 o 
   9   4   2     6076.64     5714.06     73.62 o 
  10   4   2      418.21      410.61     13.84 o 
  11   4   2     2252.32     2285.73     40.85 o 
  12   4   2      297.17      294.59     20.05 o 
   1   5   2      808.99      815.44     20.04 o 
   2   5   2      367.65      432.76      9.19 o 
   3   5   2     2375.57     2521.62     23.14 o 
   4   5   2      183.17      189.14      8.40 o 
   5   5   2      297.16      376.39     15.06 o 
   6   5   2       89.28      115.90     19.68 o 
   7   5   2       63.71       64.08     12.26 o 
   8   5   2      117.85      127.86     20.91 o 
   9   5   2     1803.70     1698.38     34.02 o 
  10   5   2      288.22      274.72     13.36 o 
  11   5   2        9.00       -1.78      5.75 o 
   0   6   2      331.32      444.11     11.77 o 
   1   6   2    37426.85    36566.56    198.30 o 
   2   6   2      847.74     1035.69     15.44 o 
   3   6   2    13407.68    12733.57     68.62 o 
   4   6   2      693.01      763.66     19.06 o 
   5   6   2     9462.22     8969.72    270.85 o 
   6   6   2      221.23      483.59    193.86 o 
   7   6   2    13983.18    13359.92     90.40 o 
   8   6   2      311.79      335.28     16.48 o 
   9   6   2     3653.85     3449.13     45.84 o 
  10   6   2      500.89      474.37     18.14 o 
  11   6   2     1744.83     1818.25     19.42 o 
   1   7   2      138.83      170.75     11.19 o 
   2   7   2      599.63      610.35     13.15 o 
   3   7   2     2801.05     3134.28     42.30 o 
   4   7   2      272.93      277.42     23.87 o 
   5   7   2       62.75       48.31     14.72 o 
   6   7   2      285.01      297.77     18.39 o 
   7   7   2        2.86       21.94     25.74 o 
   8   7   2      226.34      249.58     13.48 o 
   9   7   2     1988.98     1864.38     33.74 o 
  10   7   2      418.19      388.51     15.75 o 
  11   7   2      335.00      382.95      9.71 o 
   0   8   2     1211.19     1302.83     38.54 o 
   1   8   2    10146.74    10064.99     70.10 o 
   2   8   2     2307.77     2252.01     55.41 o 
   3   8   2     4481.97     4390.71    169.67 o 
   4   8   2      218.21      227.94     16.74 o 
   5   8   2     2370.56     2345.04     25.59 o 
   6   8   2      308.97      305.45     17.95 o 
   7   8   2     2453.37     2456.59     40.96 o 
   8   8   2      540.32      531.05     17.87 o 
   9   8   2     4942.75     4859.33     49.42 o 
  10   8   2      275.12      245.08     12.92 o 
   1   9   2      117.93      143.18     14.39 o 
   2   9   2      783.35      818.25     25.31 o 
   3   9   2      930.05      953.31     23.36 o 
   4   9   2      301.45      323.35     20.86 o 
   5   9   2      100.14       81.45     10.51 o 
   6   9   2      360.08      378.82     15.62 o 
   7   9   2        6.63       19.59     10.93 o 
   8   9   2       17.66       24.42      8.93 o 
   9   9   2       14.32       16.85      7.81 o 
  10   9   2        0.47       -0.46     12.48 o 
   0  10   2      704.71      753.20     23.04 o 
   1  10   2       48.54       45.40     10.26 o 
   2  10   2        8.54       31.90     11.63 o 
   3  10   2     2848.39     2530.59     38.56 o 
   4  10   2      486.56      508.51     21.03 o 
   5  10   2     4536.96     4380.03     49.40 o 
   6  10   2      692.72      629.48     23.26 o 
   7  10   2     1568.36     1558.41     31.67 o 
   8  10   2        4.34        3.82      9.19 o 
   9  10   2      810.06      932.10     19.73 o 
  10  10   2        5.39       10.11     10.11 o 
   1  11   2     1465.67     1333.73     21.78 o 
   2  11   2     1668.05     1627.79     46.55 o 
   3  11   2     1029.37      896.98     34.03 o 
   4  11   2     1401.67     1268.80     36.31 o 
   5  11   2      284.57      283.78     16.67 o 
   6  11   2      160.81      173.76     14.13 o 
   7  11   2       66.86       62.60     19.50 o 
   8  11   2      211.51      207.65     13.96 o 
   9  11   2       44.87       50.94     11.48 o 
   0  12   2     1459.13     1484.63     74.72 o 
   1  12   2      907.10      769.40     20.39 o 
   2  12   2      796.54      823.43     18.89 o 
   3  12   2      804.70      745.72     24.96 o 
   4  12   2      648.06      585.02     22.87 o 
   5  12   2     2503.09     2415.32    103.79 o 
   6  12   2       10.95       24.12      9.06 o 
   7  12   2     1254.41     1246.07     58.27 o 
   8  12   2        9.71       10.47      8.92 o 
   1  13   2        0.98        4.20      9.91 o 
   2  13   2      142.98      150.65     12.01 o 
   3  13   2      369.25      329.84     18.52 o 
   4  13   2      143.79      117.14     11.86 o 
   5  13   2      855.65      828.25     21.90 o 
   6  13   2      602.16      621.52     21.99 o 
   7  13   2        9.68        9.75      9.34 o 
   0  14   2      608.21      600.42     45.74 o 
   1  14   2       21.94       53.84     13.12 o 
   2  14   2        6.41       22.92      9.88 o 
   3  14   2      121.25      151.22     11.81 o 
   4  14   2       55.22       76.28      9.50 o 
   5  14   2       95.87      126.79      9.97 o 
   6  14   2      121.30      118.99     10.67 o 
   1  15   2      165.54      172.22     10.38 o 
   2  15   2       20.62       34.41      9.91 o 
   3  15   2       74.06       81.43      7.32 o 
   4  15   2       46.58       37.55      6.08 o 
   5  15   2       29.38       27.86      8.06 o 
   0  16   2      147.60      208.10     28.52 o 
   1  16   2       83.61      143.93     11.01 o 
   2  16   2       63.46       87.09     10.31 o 
   3  16   2        4.42       23.87      9.93 o 
   1   1   3     7175.94     7250.67     22.05 o 
   2   1   3    14787.92    15175.28    279.02 o 
   3   1   3     3336.97     3368.16     29.94 o 
   4   1   3        8.43       24.79      6.23 o 
   5   1   3      964.03     1182.61     47.34 o 
   6   1   3      313.11      360.93     22.64 o 
   7   1   3      280.67      231.88     12.34 o 
   8   1   3       15.34       14.35     11.18 o 
   9   1   3       36.92       28.30      8.31 o 
  10   1   3      467.66      447.96     11.49 o 
  11   1   3     1251.67     1165.02     19.09 o 
  12   1   3      526.61      513.01     10.52 o 
   0   2   3     5131.17     5537.40     18.75 o 
   1   2   3     2967.78     2870.01     16.94 o 
   2   2   3     8055.53     8158.84     31.32 o 
   3   2   3      150.41      172.17      7.44 o 
   4   2   3     4117.71     4414.58     69.21 o 
   5   2   3        4.00        7.54      9.42 o 
   6   2   3     4414.20     4425.03     47.64 o 
   7   2   3      202.23      223.24     14.97 o 
   8   2   3     2942.08     2860.88     41.81 o 
   9   2   3       14.80       10.73      8.52 o 
  10   2   3      557.89      515.99     13.05 o 
  11   2   3        1.41        7.42      6.69 o 
  12   2   3       65.57       65.76      6.41 o 
   1   3   3    19943.40    20301.96     64.38 o 
   2   3   3      817.79      825.77     10.45 o 
   3   3   3       29.96       49.01      7.37 o 
   4   3   3      963.63     1148.82     28.34 o 
   5   3   3      124.31      135.06     10.10 o 
   6   3   3      636.65      752.43     17.82 o 
   7   3   3      138.91      178.31     39.18 o 
   8   3   3       12.82       23.88     11.24 o 
   9   3   3      830.65      778.95     20.39 o 
  10   3   3      287.52      276.96     12.07 o 
  11   3   3      166.87      149.37      8.73 o 
  12   3   3       27.55       19.21      6.83 o 
   0   4   3      190.36      131.76     11.21 o 
   1   4   3     2435.89     2386.38     18.88 o 
   2   4   3       78.23       41.77      5.06 o 
   3   4   3     8566.80     9015.23     66.37 o 
   4   4   3     3568.79     3557.47     25.83 o 
   5   4   3     2181.33     2427.13     59.87 o 
   6   4   3     5563.21     5783.47    374.96 o 
   7   4   3     5790.05     5589.88     84.70 o 
   8   4   3      816.30      718.15     44.38 o 
   9   4   3      983.59      931.46     27.14 o 
  10   4   3     1291.37     1204.49     22.76 o 
  11   4   3      243.57      261.19     13.02 o 
  12   4   3      306.21      301.70     13.67 o 
   1   5   3      120.16      185.27      5.06 o 
   2   5   3     1196.68     1237.68     13.30 o 
   3   5   3    11939.05    13886.87     71.23 o 
   4   5   3      276.42      261.41     12.31 o 
   5   5   3     1535.80     1593.94     61.60 o 
   6   5   3      257.59      223.61     22.69 o 
   7   5   3     1186.13     1188.16     23.78 o 
   8   5   3      481.37      467.52     21.35 o 
   9   5   3     1565.09     1429.70     31.50 o 
  10   5   3      177.46      171.00     11.80 o 
  11   5   3        5.73        1.77      5.97 o 
   0   6   3    21173.88    20539.20    903.86 o 
   1   6   3      125.95      196.60     11.25 o 
   2   6   3    11153.62    10745.51     61.78 o 
   3   6   3     4592.99     4931.84     60.37 o 
   4   6   3     9875.38    10660.36    148.21 o 
   5   6   3     3538.21     3514.98     42.37 o 
   6   6   3     6553.45     6601.01     61.34 o 
   7   6   3     4510.81     4271.05     52.40 o 
   8   6   3     1793.70     1701.21     44.80 o 
   9   6   3      167.89      168.70     16.46 o 
  10   6   3     2423.83     2334.29     28.23 o 
  11   6   3      727.14      735.10     16.83 o 
   1   7   3      124.92      131.23     12.76 o 
   2   7   3     2937.89     3330.35     31.96 o 
   3   7   3      326.55      334.62     51.07 o 
   4   7   3     3609.83     3901.17     82.51 o 
   5   7   3      447.93      448.59     18.90 o 
   6   7   3      242.92      251.68     23.10 o 
   7   7   3      155.62      172.22     14.58 o 
   8   7   3      373.03      338.31     18.96 o 
   9   7   3       12.80       21.37     10.32 o 
  10   7   3      865.54      859.43     17.49 o 
  11   7   3        2.14        3.65      5.48 o 
   0   8   3    17868.50    18737.90    425.71 o 
   1   8   3      848.65      784.90     22.40 o 
   2   8   3    14373.37    14405.04    217.37 o 
   3   8   3     1872.99     1860.90     89.21 o 
   4   8   3    11045.40    11159.04    351.81 o 
   5   8   3     1790.89     1912.28     27.68 o 
   6   8   3     4660.95     4447.22     63.61 o 
   7   8   3     4073.25     3945.13     43.58 o 
   8   8   3     1104.25     1060.47     22.60 o 
   9   8   3      825.09      870.78     18.72 o 
  10   8   3     2281.07     2408.84     33.80 o 
   1   9   3       34.93       58.97     11.60 o 
   2   9   3     1006.05     1090.55     22.37 o 
   3   9   3       89.62       77.90     13.48 o 
   4   9   3      506.53      504.68     16.18 o 
   5   9   3      387.95      448.04     19.08 o 
   6   9   3      395.25      342.21     23.64 o 
   7   9   3        1.99       -5.32     10.28 o 
   8   9   3       14.31       22.37     16.57 o 
   9   9   3      325.64      345.38     11.08 o 
  10   9   3      214.21      196.91     16.77 o 
   0  10   3     2510.53     2415.03     37.82 o 
   1  10   3    14755.17    13741.39    274.64 o 
   2  10   3    15794.07    14348.80    363.57 o 
   3  10   3     1114.87     1002.46     26.41 o 
   4  10   3    13165.13    12171.53    196.50 o 
   5  10   3     3626.29     3486.09     48.02 o 
   6  10   3     2556.01     2746.35     39.17 o 
   7  10   3     5076.27     5096.22    238.64 o 
   8  10   3     1131.69     1191.33     28.52 o 
   9  10   3     2188.27     2517.28     29.44 o 
   1  11   3     7631.62     7172.62     53.98 o 
   2  11   3       70.81       76.91     14.75 o 
   3  11   3       42.04       65.21     14.68 o 
   4  11   3      257.44      263.35     17.29 o 
   5  11   3     1164.98     1017.44     25.73 o 
   6  11   3      929.61      978.96     23.34 o 
   7  11   3      338.25      304.43     26.52 o 
   8  11   3      457.92      535.11     23.19 o 
   9  11   3        2.94        4.01     11.39 o 
   0  12   3     8488.12     8212.63     73.80 o 
   1  12   3     2088.08     2059.85     28.57 o 
   2  12   3    10791.53     9997.76    225.38 o 
   3  12   3      895.68      910.17     69.62 o 
   4  12   3     4895.44     4747.33     53.10 o 
   5  12   3     3638.99     3573.53     43.36 o 
   6  12   3     2168.94     2250.94    146.98 o 
   7  12   3      755.38      794.97     22.35 o 
   8  12   3     3194.97     3450.13     34.63 o 
   1  13   3        5.09        8.12     10.18 o 
   2  13   3      498.52      470.50     18.62 o 
   3  13   3       20.19       33.76     10.69 o 
   4  13   3        8.23       24.82     14.27 o 
   5  13   3       18.56       16.35      9.01 o 
   6  13   3       22.02       20.23     10.37 o 
   7  13   3       65.73       72.99     12.21 o 
   0  14   3     1996.10     2135.46     40.68 o 
   1  14   3     1291.60     1446.38     25.12 o 
   2  14   3     2932.92     3083.42     59.27 o 
   3  14   3      585.86      547.57     16.41 o 
   4  14   3     2682.10     2723.22    103.60 o 
   5  14   3      906.70      948.80     53.12 o 
   6  14   3     2031.27     2141.45     49.07 o 
   1  15   3      144.62      149.96      9.91 o 
   2  15   3        2.37       20.85      9.65 o 
   3  15   3        7.34       12.32      8.13 o 
   4  15   3        2.85        4.11      6.95 o 
   5  15   3       35.99       26.27     10.57 o 
   0  16   3     4701.21     5690.18    109.66 o 
   1  16   3     2591.93     2982.52     66.24 o 
   2  16   3     1553.19     1887.09     34.99 o 
   3  16   3     1828.26     1921.26     31.62 o 
   0   0   4    47439.62    46205.09   1108.84 o 
   1   0   4    23296.60    25494.40     89.94 o 
   2   0   4    33136.90    31283.60    116.27 o 
   3   0   4     1177.53     1317.32     28.52 o 
   4   0   4    15897.58    14331.92    108.16 o 
   5   0   4      933.75     1186.58     59.68 o 
   6   0   4    26261.71    24116.30    153.72 o 
   7   0   4     2376.53     2128.38     56.49 o 
   8   0   4     9676.05     9464.49    187.98 o 
   9   0   4      286.00      325.37     18.07 o 
  10   0   4     3612.00     3653.98     45.17 o 
  11   0   4     1057.29     1023.54     27.51 o 
  12   0   4     2958.42     3046.86     40.00 o 
   1   1   4    17856.53    18431.32     47.33 o 
   2   1   4    94740.77    84744.47    662.35 o 
   3   1   4       37.48       34.96      5.56 o 
   4   1   4     3379.60     3258.76     26.29 o 
   5   1   4     2594.08     3348.80     34.97 o 
   6   1   4     1936.61     1941.84     32.67 o 
   7   1   4       27.09       10.57     23.51 o 
   8   1   4      546.58      484.08     14.77 o 
   9   1   4     1378.46     1325.16     19.26 o 
  10   1   4     1206.95     1148.22     15.72 o 
  11   1   4       57.34       49.92      6.72 o 
  12   1   4       59.46       71.49      9.43 o 
   0   2   4    15690.16    15141.45     39.59 o 
   1   2   4     1090.85     1103.63     10.05 o 
   2   2   4    90123.30    79407.13   1231.12 o 
   3   2   4     5686.15     5842.12    103.20 o 
   4   2   4    24020.56    23773.34    375.67 o 
   5   2   4     6944.37     7169.68    146.43 o 
   6   2   4    14553.87    14092.93     81.00 o 
   7   2   4     4476.40     4734.53    117.04 o 
   8   2   4    15685.96    14637.58     89.99 o 
   9   2   4     1986.75     1940.16     25.86 o 
  10   2   4     2562.04     2585.63     58.28 o 
  11   2   4      358.10      356.93     10.86 o 
  12   2   4     3488.83     3420.70     91.26 o 
   1   3   4     1967.85     2006.58     23.51 o 
   2   3   4       66.86       82.52      6.77 o 
   3   3   4     1428.76     1590.81     22.19 o 
   4   3   4      493.13      599.50     14.10 o 
   5   3   4     1166.11     1268.63     26.25 o 
   6   3   4     4453.07     4603.97    119.28 o 
   7   3   4        3.76       20.03     10.27 o 
   8   3   4     1566.79     1635.00     38.45 o 
   9   3   4      232.40      284.70     37.86 o 
  10   3   4      100.49       75.71     11.30 o 
  11   3   4     2036.76     1910.34     24.73 o 
  12   3   4       25.37        9.02      9.84 o 
   0   4   4    38061.23    38915.67    934.66 o 
   1   4   4     2108.34     2012.53     75.49 o 
   2   4   4    22658.37    21501.17     53.04 o 
   3   4   4     5337.05     5274.88     33.00 o 
   4   4   4    28506.16    29399.96    421.66 o 
   5   4   4      874.86      942.57     32.53 o 
   6   4   4    19591.51    19876.78   1165.92 o 
   7   4   4     1010.84     1014.02     23.63 o 
   8   4   4     4448.89     3956.53     50.73 o 
   9   4   4     1737.30     1678.88     33.96 o 
  10   4   4     6453.61     6046.89     47.03 o 
  11   4   4      400.99      372.57     11.76 o 
   1   5   4        6.98       13.65      3.74 o 
   2   5   4     1011.68     1124.88     20.10 o 
   3   5   4     3567.79     4237.41     28.35 o 
   4   5   4     1176.52     1369.85     52.80 o 
   5   5   4      134.45      137.08     10.32 o 
   6   5   4       17.79       14.38     13.70 o 
   7   5   4      241.63      219.28     14.19 o 
   8   5   4      209.73      190.48     13.59 o 
   9   5   4     1181.60     1124.33     33.90 o 
  10   5   4      486.73      441.37     19.91 o 
  11   5   4      103.90       88.98      7.27 o 
   0   6   4     5738.67     5107.08     59.68 o 
   1   6   4     1205.45     1515.99     25.36 o 
   2   6   4    16195.36    16187.65     84.92 o 
   3   6   4      196.26      167.39      8.93 o 
   4   6   4    14714.34    15090.21    362.66 o 
   5   6   4     1584.34     1628.70     56.77 o 
   6   6   4     7180.69     7364.10     64.53 o 
   7   6   4      543.99      527.42     17.40 o 
   8   6   4     4985.08     4708.90     66.75 o 
   9   6   4       66.78       61.82     13.09 o 
  10   6   4     2542.89     2589.44     29.41 o 
  11   6   4      273.07      307.42     10.09 o 
   1   7   4        0.39       21.06      7.92 o 
   2   7   4      206.93      195.06      9.83 o 
   3   7   4       57.92       95.38      9.27 o 
   4   7   4       96.36      136.44     12.57 o 
   5   7   4      570.17      557.02     20.61 o 
   6   7   4       18.26       14.09     13.64 o 
   7   7   4     1355.23     1263.11     34.28 o 
   8   7   4      894.86      842.27     28.85 o 
   9   7   4        9.01       12.74      9.71 o 
  10   7   4      291.74      293.20     11.98 o 
  11   7   4      505.62      517.87     26.74 o 
   0   8   4    11575.69    11139.73     73.58 o 
   1   8   4     5949.40     6118.53     92.58 o 
   2   8   4     2687.70     2422.57     67.93 o 
   3   8   4      629.83      588.20     19.78 o 
   4   8   4    11586.74    11792.84     80.14 o 
   5   8   4      172.87      178.27     13.02 o 
   6   8   4     6448.12     6586.31     58.02 o 
   7   8   4     1170.82     1135.15     24.05 o 
   8   8   4      103.36       85.68     13.36 o 
   9   8   4      877.40      954.88     33.85 o 
  10   8   4     1462.50     1679.58     42.78 o 
   1   9   4       63.65       95.10     10.88 o 
   2   9   4       75.88       76.09     19.91 o 
   3   9   4        3.93        9.77     12.28 o 
   4   9   4      116.69      107.71     10.98 o 
   5   9   4      763.11      685.66     21.19 o 
   6   9   4        0.28      -10.03     10.03 o 
   7   9   4       43.31       49.83     11.98 o 
   8   9   4      732.12      790.46     27.47 o 
   9   9   4      373.91      385.87     15.40 o 
  10   9   4       12.86       26.61     12.76 o 
   0  10   4    17858.24    17432.80    117.45 o 
   1  10   4        3.44       25.13      9.92 o 
   2  10   4     6749.79     6514.79     60.41 o 
   3  10   4        3.11       15.47     19.64 o 
   4  10   4      267.77      268.86     22.92 o 
   5  10   4      888.74      895.56    117.59 o 
   6  10   4       27.58       29.48     13.73 o 
   7  10   4      258.77      297.66     17.24 o 
   8  10   4     1084.82     1215.70     52.30 o 
   9  10   4      161.55      226.00     11.85 o 
   1  11   4       98.44       90.53     10.49 o 
   2  11   4        0.30       13.69     10.73 o 
   3  11   4      658.80      689.81     24.47 o 
   4  11   4        8.26       29.71     12.59 o 
   5  11   4      632.25      590.48     23.73 o 
   6  11   4      246.35      187.62     23.33 o 
   7  11   4      117.29      110.98     22.42 o 
   8  11   4        1.08       16.15     25.56 o 
   9  11   4      136.42      131.18      9.29 o 
   0  12   4    11320.21    10284.13    113.31 o 
   1  12   4        7.55       53.95     10.46 o 
   2  12   4     1072.03      976.79     24.19 o 
   3  12   4     1184.49     1043.85     58.54 o 
   4  12   4      110.29      101.16     12.01 o 
   5  12   4      113.83      151.13     12.11 o 
   6  12   4       28.09       24.78     18.50 o 
   7  12   4        4.39        7.93     16.04 o 
   8  12   4       19.62       23.68      9.12 o 
   1  13   4      207.98      187.43     11.95 o 
   2  13   4      116.58       96.87     10.85 o 
   3  13   4      709.20      661.01     18.83 o 
   4  13   4      290.29      265.12     13.49 o 
   5  13   4       55.15       62.79      9.94 o 
   6  13   4      285.71      278.55     20.87 o 
   7  13   4        0.09       -5.31      8.92 o 
   0  14   4      128.97      185.73     17.07 o 
   1  14   4       91.08       99.00     11.10 o 
   2  14   4      450.32      361.89     15.50 o 
   3  14   4       21.09       25.26     10.27 o 
   4  14   4      162.53      123.71     14.04 o 
   5  14   4       80.99       62.40      9.77 o 
   6  14   4       16.20       23.27      7.99 o 
   1  15   4       13.74       12.58      8.11 o 
   2  15   4       25.60       29.03      9.69 o 
   3  15   4       23.93       39.23     19.36 o 
   4  15   4      190.13      158.96     10.20 o 
   5  15   4      269.25      210.95     19.55 o 
   0  16   4       77.54      155.45     15.95 o 
   1  16   4        1.00        3.32      9.15 o 
   2  16   4      158.05      251.67     17.13 o 
   3  16   4        2.12        7.11      9.11 o 
   1   1   5     2957.81     3067.90     54.54 o 
   2   1   5     6051.32     6407.28     30.23 o 
   3   1   5      916.31     1050.29     14.25 o 
   4   1   5      587.25      585.00     13.35 o 
   5   1   5     1968.36     2257.28     32.85 o 
   6   1   5       98.42      161.73     45.24 o 
   7   1   5      465.31      536.62     21.34 o 
   8   1   5      259.19      230.13     11.17 o 
   9   1   5        8.50       17.27      8.14 o 
  10   1   5       12.30       25.66      7.18 o 
  11   1   5      198.07      198.40      8.08 o 
  12   1   5        1.43        1.63      7.54 o 
   0   2   5      555.44      593.95      8.30 o 
   1   2   5    18794.51    20053.66    344.48 o 
   2   2   5     2066.37     2215.14     25.19 o 
   3   2   5     6628.80     7123.82    155.78 o 
   4   2   5       75.04      146.54      7.84 o 
   5   2   5     1542.23     1707.50     64.70 o 
   6   2   5      684.11      849.30     23.74 o 
   7   2   5     1716.51     1837.25     33.84 o 
   8   2   5        2.34       13.72     12.29 o 
   9   2   5      275.18      229.10     10.65 o 
  10   2   5      624.32      595.17     14.61 o 
  11   2   5      833.79      814.17     14.42 o 
  12   2   5       29.68       30.52      6.60 o 
   1   3   5     1805.06     2052.05     21.24 o 
   2   3   5      820.60      930.36     13.40 o 
   3   3   5      517.44      521.62     10.39 o 
   4   3   5      477.34      542.39     14.90 o 
   5   3   5     4009.85     4361.31    292.36 o 
   6   3   5       27.10       47.14     14.00 o 
   7   3   5      833.86      802.77     19.76 o 
   8   3   5      375.36      367.19     15.45 o 
   9   3   5      768.51      723.15     27.29 o 
  10   3   5     1365.56     1251.83     23.12 o 
  11   3   5        2.82        4.84      6.65 o 
  12   3   5      262.46      264.52     13.12 o 
   0   4   5     9507.93    10278.49     70.89 o 
   1   4   5      415.93      291.67      6.23 o 
   2   4   5      182.37      153.94      6.05 o 
   3   4   5     5435.01     5594.36     77.43 o 
   4   4   5     1142.89     1095.35     30.53 o 
   5   4   5     1540.43     1484.74     26.13 o 
   6   4   5      579.52      545.26     31.71 o 
   7   4   5     1300.41     1255.13     20.57 o 
   8   4   5       66.50       54.90     10.71 o 
   9   4   5      230.53      211.06     16.36 o 
  10   4   5      123.51      110.96     11.19 o 
  11   4   5      767.43      786.97     13.54 o 
   1   5   5     7097.91     8008.21    230.03 o 
   2   5   5       47.89       66.40      5.31 o 
   3   5   5      517.04      558.26      9.45 o 
   4   5   5        4.07       17.58     10.44 o 
   5   5   5     2812.30     3141.79     60.69 o 
   6   5   5     3557.39     3730.60     39.11 o 
   7   5   5      724.98      644.88     21.42 o 
   8   5   5     1378.64     1382.21     51.78 o 
   9   5   5      579.63      579.00     21.62 o 
  10   5   5      398.60      381.16     16.06 o 
  11   5   5      841.80      834.60     13.95 o 
   0   6   5     2683.58     2264.23     41.28 o 
   1   6   5      547.46      233.98      9.79 o 
   2   6   5      256.80      235.04     10.73 o 
   3   6   5    10144.35     9851.10    149.37 o 
   4   6   5      175.85      157.15     39.18 o 
   5   6   5    10877.17    10469.01    146.25 o 
   6   6   5      254.03      214.04     14.26 o 
   7   6   5     7236.48     6687.65     56.59 o 
   8   6   5       81.81       78.39     10.74 o 
   9   6   5     2322.37     2158.84     35.96 o 
  10   6   5        5.29        1.94      8.49 o 
  11   6   5     1136.04     1247.47     19.02 o 
   1   7   5     2085.16     2390.23     46.15 o 
   2   7   5      620.46      571.47     55.08 o 
   3   7   5      146.85      236.23     13.85 o 
   4   7   5       15.71       19.11     11.43 o 
   5   7   5      553.80      574.41     20.95 o 
   6   7   5      774.34      764.90     35.55 o 
   7   7   5     2195.08     2181.32     32.56 o 
   8   7   5      563.22      530.15     17.83 o 
   9   7   5       79.16       89.49     10.67 o 
  10   7   5      232.90      252.41     11.59 o 
  11   7   5     1165.71     1243.24     27.43 o 
   0   8   5     2354.01     2088.94     33.58 o 
   1   8   5    11138.70    10428.71     58.48 o 
   2   8   5      482.10      449.26     22.32 o 
   3   8   5     8411.48     8299.04     65.20 o 
   4   8   5     1049.21     1021.32     26.27 o 
   5   8   5     6746.66     6512.57     74.44 o 
   6   8   5      571.71      569.09     29.11 o 
   7   8   5    13547.03    12660.07    133.17 o 
   8   8   5       27.95       35.11     10.22 o 
   9   8   5     7204.85     7341.28    145.97 o 
  10   8   5       60.97       68.71      9.50 o 
   1   9   5      510.47      541.39     17.31 o 
   2   9   5        5.97       22.70     14.16 o 
   3   9   5       42.56       50.86     12.85 o 
   4   9   5       38.76       94.93     40.73 o 
   5   9   5       35.95       40.18     11.49 o 
   6   9   5      887.55      776.04     27.69 o 
   7   9   5       14.40       12.14     11.37 o 
   8   9   5     2346.61     2273.90     38.27 o 
   9   9   5     1097.65     1178.74     22.02 o 
  10   9   5      311.24      350.72     18.77 o 
   0  10   5      119.22      126.49     13.37 o 
   1  10   5     6371.78     5666.72    173.40 o 
   2  10   5      912.41      890.63     20.50 o 
   3  10   5     3361.00     3003.19    134.13 o 
   4  10   5      394.63      393.66     96.04 o 
   5  10   5     4010.36     3690.98    133.90 o 
   6  10   5       28.67       29.34     18.04 o 
   7  10   5     5055.18     4922.65     81.64 o 
   8  10   5      494.90      526.67     27.70 o 
   9  10   5     3444.61     3811.08     50.75 o 
   1  11   5     1846.99     1738.64     37.37 o 
   2  11   5     1185.04      990.94     26.68 o 
   3  11   5      297.19      303.87     24.78 o 
   4  11   5      211.21      174.34     13.04 o 
   5  11   5      124.76       89.87     10.81 o 
   6  11   5      236.13      192.17     23.60 o 
   7  11   5      159.34      118.82     19.04 o 
   8  11   5      100.20      104.56     12.37 o 
   9  11   5      728.36      788.67     15.00 o 
   0  12   5       55.47       25.86     14.23 o 
   1  12   5     4402.48     4088.47     81.52 o 
   2  12   5      131.06      129.62     11.36 o 
   3  12   5     9322.32     8532.02    202.88 o 
   4  12   5     1102.92     1037.88     27.22 o 
   5  12   5     6978.02     6736.52     63.00 o 
   6  12   5      993.60      971.15     36.54 o 
   7  12   5     2773.30     2898.25     53.12 o 
   8  12   5      104.39      136.51     16.86 o 
   1  13   5      501.54      486.57     18.10 o 
   2  13   5      589.99      560.24     20.24 o 
   3  13   5      501.18      531.55     15.18 o 
   4  13   5       46.08       34.73      9.55 o 
   5  13   5      677.71      662.09     43.19 o 
   6  13   5       16.37       42.64     12.94 o 
   7  13   5       83.74       90.70     12.53 o 
   0  14   5      635.71      616.04     22.92 o 
   1  14   5     7127.09     7068.53     63.96 o 
   2  14   5     1527.18     1518.70     38.21 o 
   3  14   5     3198.31     3241.25     51.44 o 
   4  14   5      221.73      216.67     16.31 o 
   5  14   5     2627.76     2562.67     70.80 o 
   6  14   5      648.66      660.49     20.50 o 
   1  15   5        1.85        1.80      7.93 o 
   2  15   5      403.10      414.46     16.27 o 
   3  15   5        1.04       -1.64     12.94 o 
   4  15   5      150.00      134.86     11.62 o 
   5  15   5       22.56       41.37     10.57 o 
   0  16   5      388.10      392.64     18.77 o 
   1  16   5     1949.90     2207.54     52.30 o 
   2  16   5        9.51        7.29      9.75 o 
   3  16   5     1467.14     1724.71     27.97 o 
   0   0   6     7660.04     7955.67     52.30 o 
   1   0   6    21006.97    19598.22     92.67 o 
   2   0   6    48931.99    47801.52    166.11 o 
   3   0   6    63502.59    61304.72    129.87 o 
   4   0   6    10065.73    10068.62    125.88 o 
   5   0   6    52786.09    51125.79    371.77 o 
   6   0   6     1349.37     1278.41     39.91 o 
   7   0   6     9819.27     9346.43    104.88 o 
   8   0   6     1689.69     1510.61     74.26 o 
   9   0   6     4003.18     3616.27    205.52 o 
  10   0   6      112.59      121.82     11.21 o 
  11   0   6     2378.06     2310.28     87.57 o 
  12   0   6     1036.94     1041.86     23.69 o 
   1   1   6    34811.59    35990.48    122.51 o 
   2   1   6      163.10      179.12      6.19 o 
   3   1   6     1124.88     1438.88     14.28 o 
   4   1   6    23245.61    24608.42    200.74 o 
   5   1   6       11.00       18.25      7.61 o 
   6   1   6     3077.38     3078.92     81.42 o 
   7   1   6      153.59      271.60     85.15 o 
   8   1   6      190.99      207.01     13.51 o 
   9   1   6      747.90      629.37     16.57 o 
  10   1   6        8.59       -2.95      7.45 o 
  11   1   6       43.04       49.45      6.41 o 
  12   1   6       59.21       53.03      7.85 o 
   0   2   6    16657.96    16890.47    272.90 o 
   1   2   6    85168.23    84262.18    213.13 o 
   2   2   6    13271.88    13627.31     42.39 o 
   3   2   6    20392.20    19629.27     65.43 o 
   4   2   6     5654.06     5415.32     87.61 o 
   5   2   6    22224.33    21537.49    524.67 o 
   6   2   6     4972.13     5070.53     89.75 o 
   7   2   6    14529.06    14718.22    168.80 o 
   8   2   6     1942.66     1903.32     36.01 o 
   9   2   6    11045.70    10007.86    145.22 o 
  10   2   6     1612.27     1560.82     47.06 o 
  11   2   6     5951.81     5799.11     54.53 o 
  12   2   6      410.17      421.19     12.57 o 
   1   3   6      130.95      153.31      7.58 o 
   2   3   6      205.37      270.94     12.65 o 
   3   3   6       13.18       16.98      4.78 o 
   4   3   6      334.39      402.03     12.54 o 
   5   3   6       18.85      626.10    365.71 o 
   6   3   6     2638.15     2778.11     41.59 o 
   7   3   6      444.87      407.24     14.93 o 
   8   3   6       12.76       11.64     10.65 o 
   9   3   6     1249.80     1119.52     22.41 o 
  10   3   6       23.07       28.47      7.83 o 
  11   3   6      501.16      504.71     11.63 o 
   0   4   6    25652.29    27641.63    123.01 o 
   1   4   6    43569.03    47383.16    292.36 o 
   2   4   6    14292.56    15130.79     53.14 o 
   3   4   6    23386.29    22938.85    191.95 o 
   4   4   6     3012.44     3122.24     81.10 o 
   5   4   6     9941.45     9598.10    171.76 o 
   6   4   6     3350.54     3378.72     64.51 o 
   7   4   6    13337.76    12846.00     71.55 o 
   8   4   6     4071.62     3874.63     40.34 o 
   9   4   6     8734.67     8224.45     89.23 o 
  10   4   6      600.02      612.24     17.05 o 
  11   4   6     1525.05     1648.70     24.59 o 
   1   5   6     5746.14     6488.83    288.76 o 
   2   5   6      108.33      136.71     14.28 o 
   3   5   6       82.85       71.92      6.21 o 
   4   5   6       47.81       32.90      7.90 o 
   5   5   6      313.67      375.33     14.06 o 
   6   5   6     2092.72     2122.10     36.34 o 
   7   5   6     2412.92     2282.95     27.36 o 
   8   5   6       46.87       28.72      9.73 o 
   9   5   6       23.16       24.48     10.39 o 
  10   5   6       60.33       61.26      9.96 o 
  11   5   6      256.35      265.47      8.67 o 
   0   6   6     4024.25     4486.37     58.50 o 
   1   6   6    16975.37    17330.08    687.50 o 
   2   6   6      312.53      237.95      9.56 o 
   3   6   6     7600.66     7865.63    189.55 o 
   4   6   6     5456.22     6413.57     52.54 o 
   5   6   6     6616.96     6885.34    230.99 o 
   6   6   6     1771.73     1703.29     40.96 o 
   7   6   6     4626.49     4746.83     54.36 o 
   8   6   6       17.68       18.70      9.05 o 
   9   6   6     1746.32     1721.08     70.16 o 
  10   6   6     1025.02     1015.87     19.51 o 
  11   6   6     1472.28     1594.74     21.10 o 
   1   7   6     1165.27     1414.26     30.09 o 
   2   7   6       10.08        2.95     10.43 o 
   3   7   6       55.58       79.52     12.25 o 
   4   7   6       17.41       25.70     18.32 o 
   5   7   6        1.45       12.61     10.39 o 
   6   7   6      242.68      259.58     12.45 o 
   7   7   6      175.55      159.51     11.67 o 
   8   7   6       19.57       33.91     13.53 o 
   9   7   6      231.63      231.49     12.38 o 
  10   7   6        3.22       -2.54      8.18 o 
  11   7   6       40.83       50.39     10.57 o 
   0   8   6      121.73      119.31     13.02 o 
   1   8   6     7288.01     7109.60    114.67 o 
   2   8   6     3873.75     4093.73     62.78 o 
   3   8   6     8802.57     8497.83    737.75 o 
   4   8   6     2771.62     2768.11     40.78 o 
   5   8   6     5940.67     5350.99     65.69 o 
   6   8   6      320.79      320.22     35.22 o 
   7   8   6     6192.82     5862.03     65.98 o 
   8   8   6       85.25       94.64     11.13 o 
   9   8   6     2632.25     2890.72     35.23 o 
  10   8   6      124.02      138.92     15.17 o 
   1   9   6      823.28      893.95     28.34 o 
   2   9   6      158.31      198.04     20.18 o 
   3   9   6       76.74       94.36     12.82 o 
   4   9   6      379.70      391.71     17.23 o 
   5   9   6       86.37       78.72     12.39 o 
   6   9   6      126.91      146.50     17.70 o 
   7   9   6        6.17       16.89     13.97 o 
   8   9   6      249.84      302.53     43.78 o 
   9   9   6       25.09       34.81     14.58 o 
  10   9   6        0.36        2.73     11.39 o 
   0  10   6     9011.15     8874.55    222.15 o 
   1  10   6     1183.70     1070.11     18.98 o 
   2  10   6     2389.85     2287.71     38.91 o 
   3  10   6     1552.54     1527.86     44.69 o 
   4  10   6      187.77      220.24     16.54 o 
   5  10   6     1704.19     1551.39     80.00 o 
   6  10   6      104.57      100.60     22.87 o 
   7  10   6     2370.59     2297.04     56.31 o 
   8  10   6       21.11       43.28     17.77 o 
   9  10   6      863.76      931.34     19.49 o 
   1  11   6      413.16      391.91     16.02 o 
   2  11   6        3.26        3.30      9.52 o 
   3  11   6      978.99      926.65     41.71 o 
   4  11   6       31.48       29.29     10.39 o 
   5  11   6      228.44      197.57     20.02 o 
   6  11   6        0.02       15.67     19.59 o 
   7  11   6      408.43      403.11     26.70 o 
   8  11   6       22.35       13.93     10.27 o 
   0  12   6      431.17      382.13     20.01 o 
   1  12   6     3461.84     3247.09     72.70 o 
   2  12   6      431.60      440.65     18.52 o 
   3  12   6       81.75       81.15     13.35 o 
   4  12   6        1.10       37.88     10.85 o 
   5  12   6      112.61      128.13     13.03 o 
   6  12   6      512.15      440.75     27.15 o 
   7  12   6      185.61      218.23     18.77 o 
   8  12   6      119.50      148.48      7.44 o 
   1  13   6      498.38      488.90     15.45 o 
   2  13   6      102.56       92.75     11.10 o 
   3  13   6        0.46        2.65     10.87 o 
   4  13   6       36.69       41.75     10.25 o 
   5  13   6       53.33       36.11     10.23 o 
   6  13   6       40.92       30.07     15.13 o 
   7  13   6        4.25        0.49      8.54 o 
   0  14   6      488.21      449.30     20.39 o 
   1  14   6        6.65       18.82      9.88 o 
   2  14   6       24.96       68.80     11.30 o 
   3  14   6      102.31       89.75     10.27 o 
   4  14   6      307.83      282.50     20.18 o 
   5  14   6       44.44       25.19      8.42 o 
   6  14   6       28.85       30.86      7.75 o 
   1  15   6      125.70      140.09     10.33 o 
   2  15   6      262.75      295.93     14.17 o 
   3  15   6      214.13      223.33     17.04 o 
   4  15   6       24.97       34.89      8.30 o 
   5  15   6        0.86       -1.55      9.02 o 
   0  16   6      338.30      412.86     19.04 o 
   1  16   6       79.18      132.67      9.57 o 
   2  16   6        5.82       -1.00     11.66 o 
   3  16   6      126.89      188.44     12.12 o 
   1   1   7     1006.79     1058.21     13.24 o 
   2   1   7      575.10      703.03     13.33 o 
   3   1   7     2593.72     2717.75     17.20 o 
   4   1   7     2488.55     2791.95     35.02 o 
   5   1   7      213.17      241.80     13.22 o 
   6   1   7       32.88       54.42     13.67 o 
   7   1   7       69.51       82.24     12.47 o 
   8   1   7      727.07      699.72     21.97 o 
   9   1   7     1295.27     1229.46     28.22 o 
  10   1   7      555.38      487.73     17.03 o 
  11   1   7       57.73       62.36      8.21 o 
  12   1   7      389.13      358.01     10.79 o 
   0   2   7    13243.06    13444.01    316.73 o 
   1   2   7     5103.01     5787.74     43.83 o 
   2   2   7     1268.06     1142.08     11.31 o 
   3   2   7        0.79       22.35      4.37 o 
   4   2   7     1689.91     2198.24     30.72 o 
   5   2   7     3592.75     3786.48     45.06 o 
   6   2   7      477.90      408.96     48.84 o 
   7   2   7      179.37      210.90     17.61 o 
   8   2   7     5229.30     4967.26     47.32 o 
   9   2   7       79.02       72.92      9.32 o 
  10   2   7     1215.65     1164.09     19.73 o 
  11   2   7       11.67       15.96      6.10 o 
  12   2   7       13.64        9.20      8.20 o 
   1   3   7     2127.98     2516.61     44.64 o 
   2   3   7      445.09      477.96     14.25 o 
   3   3   7     1287.05     1610.75     23.19 o 
   4   3   7       93.10       94.33      9.70 o 
   5   3   7      973.97     1045.27     40.41 o 
   6   3   7       99.55      111.71     22.96 o 
   7   3   7      171.04      186.08     12.93 o 
   8   3   7     2274.62     2109.18     33.83 o 
   9   3   7      360.21      334.16     12.90 o 
  10   3   7     1420.57     1400.77     20.09 o 
  11   3   7        8.15        9.35      6.87 o 
   0   4   7     2520.50     2406.29     39.45 o 
   1   4   7       39.18       42.36      6.32 o 
   2   4   7      444.56      367.93      7.97 o 
   3   4   7        2.39       18.24      5.24 o 
   4   4   7     5558.31     5578.05    133.80 o 
   5   4   7      148.27      161.40     20.00 o 
   6   4   7     2602.95     2671.92     31.68 o 
   7   4   7      174.68      190.20     14.73 o 
   8   4   7      116.23       90.72      9.91 o 
   9   4   7       21.14       24.05      8.71 o 
  10   4   7      182.15      166.94      9.58 o 
  11   4   7        1.01        7.88      5.95 o 
   1   5   7     3859.82     4978.92     59.91 o 
   2   5   7     1699.12     2169.44     26.74 o 
   3   5   7     2767.59     3034.11     55.75 o 
   4   5   7     2064.68     2540.39     72.17 o 
   5   5   7        4.27        1.12     10.87 o 
   6   5   7     1982.19     2006.38     38.21 o 
   7   5   7       98.14       93.51     10.15 o 
   8   5   7      171.96      162.58     11.03 o 
   9   5   7        0.04       -4.03      8.85 o 
  10   5   7       49.72       43.67      9.92 o 
  11   5   7      142.74      118.89      6.76 o 
   0   6   7    28636.62    29537.11    151.71 o 
   1   6   7    10033.71    11699.57    318.55 o 
   2   6   7     8691.97     8617.98     67.25 o 
   3   6   7     2412.61     2472.98     31.68 o 
   4   6   7     9091.46     9133.85     91.30 o 
   5   6   7        6.06       22.82     13.07 o 
   6   6   7     1560.09     1355.10     26.17 o 
   7   6   7      125.75      138.65     11.08 o 
   8   6   7      782.38      729.41     22.67 o 
   9   6   7      480.63      478.92     17.33 o 
  10   6   7     2023.67     2087.29     25.10 o 
  11   6   7        2.78        6.51      7.88 o 
   1   7   7      927.22     1120.51     29.06 o 
   2   7   7      278.13      304.36     14.70 o 
   3   7   7      378.53      379.24     24.69 o 
   4   7   7     2287.54     2440.82     50.48 o 
   5   7   7       54.29       59.54     10.77 o 
   6   7   7      344.46      302.43     16.63 o 
   7   7   7      615.71      618.42     15.71 o 
   8   7   7       11.77       14.41     10.41 o 
   9   7   7      226.05      259.47     16.59 o 
  10   7   7      711.06      731.15     17.16 o 
   0   8   7    31495.07    29944.06   2072.97 o 
   1   8   7     1685.78     1885.81     40.03 o 
   2   8   7    14471.67    14582.52    517.24 o 
   3   8   7     1281.13     1171.53     37.63 o 
   4   8   7     6754.30     5999.93     58.34 o 
   5   8   7      208.89      206.46     16.17 o 
   6   8   7     1761.40     1517.20     53.03 o 
   7   8   7      497.90      496.94     23.49 o 
   8   8   7     1621.97     1600.72     34.21 o 
   9   8   7      344.56      411.79     23.74 o 
  10   8   7     2197.04     2576.96     45.01 o 
   1   9   7      298.15      318.16     10.97 o 
   2   9   7      627.17      640.62     15.72 o 
   3   9   7      471.91      485.88     14.40 o 
   4   9   7     1434.60     1361.86     24.19 o 
   5   9   7      355.35      374.62     32.12 o 
   6   9   7     7196.55     6595.43     98.68 o 
   7   9   7      865.30      768.23     38.54 o 
   8   9   7     1803.47     1736.83     47.02 o 
   9   9   7      219.20      264.24     14.10 o 
  10   9   7      137.84      166.02     12.30 o 
   0  10   7     2394.38     2389.15     42.51 o 
   1  10   7     1796.11     1786.74     29.04 o 
   2  10   7     8835.83     8414.79    265.17 o 
   3  10   7      260.65      273.82     17.01 o 
   4  10   7     4873.19     4089.43     53.49 o 
   5  10   7      413.20      437.41     25.50 o 
   6  10   7      905.79      836.84     38.18 o 
   7  10   7      297.04      354.36     27.70 o 
   8  10   7      936.79     1146.10     35.99 o 
   9  10   7        4.49        9.41      8.57 o 
   1  11   7       82.10       78.69     10.87 o 
   2  11   7      322.57      265.24     12.41 o 
   3  11   7       95.64      114.00     10.55 o 
   4  11   7     3792.49     3458.48     46.08 o 
   5  11   7        0.08        5.36     11.72 o 
   6  11   7      353.65      396.83     27.43 o 
   7  11   7       93.79      113.72     19.77 o 
   8  11   7      471.18      554.75     16.94 o 
   0  12   7     3007.79     2746.48     90.57 o 
   1  12   7     2823.81     2772.92     56.73 o 
   2  12   7     8105.67     7210.69    146.11 o 
   3  12   7       47.77       76.29     12.59 o 
   4  12   7     4929.30     4673.10     42.37 o 
   5  12   7      293.58      229.96     14.54 o 
   6  12   7     4241.33     4224.40     67.43 o 
   7  12   7     1037.22      992.66     31.25 o 
   8  12   7     3228.20     3718.60     45.65 o 
   1  13   7      441.93      404.08     14.14 o 
   2  13   7      232.15      243.52     21.85 o 
   3  13   7        4.54       30.97      8.74 o 
   4  13   7      317.25      313.13     16.05 o 
   5  13   7       64.68       56.35     11.80 o 
   6  13   7       44.84       49.66     12.94 o 
   7  13   7       96.90      110.83     14.67 o 
   0  14   7     5206.87     5225.42     58.04 o 
   1  14   7      168.06      256.91     16.46 o 
   2  14   7     5414.46     5449.54     63.33 o 
   3  14   7      188.01      244.72     15.41 o 
   4  14   7     3074.16     3206.41     80.00 o 
   5  14   7      278.45      272.39     16.08 o 
   6  14   7     3216.20     3153.62    286.16 o 
   1  15   7      301.34      311.26     14.75 o 
   2  15   7       96.15       88.95     10.38 o 
   3  15   7        0.21       18.13     12.21 o 
   4  15   7       44.33       15.76      9.39 o 
   0  16   7      820.28      893.25     23.33 o 
   1  16   7       28.91       25.21      8.12 o 
   2  16   7      561.79      611.69     19.32 o 
   0   0   8    33509.49    31590.67    120.00 o 
   1   0   8     2820.28     2238.10     31.94 o 
   2   0   8    14203.74    14099.05     99.32 o 
   3   0   8    70568.16    74446.38    858.17 o 
   4   0   8     1547.68     1170.66     36.22 o 
   5   0   8    22210.85    22908.25    159.46 o 
   6   0   8     2341.53     2157.90     53.21 o 
   7   0   8     9441.09     8713.05    107.34 o 
   8   0   8     5304.81     4804.29     82.83 o 
   9   0   8     2010.77     1737.65     51.57 o 
  10   0   8     2201.19     2137.20     35.69 o 
  11   0   8      728.49      629.05     17.56 o 
  12   0   8     1815.11     1832.97     26.79 o 
   1   1   8       56.89       90.23      7.43 o 
   2   1   8     4176.31     4733.19     32.84 o 
   3   1   8     3869.27     4519.12     25.72 o 
   4   1   8     2732.65     3436.03     28.76 o 
   5   1   8     3725.31     4322.11     51.82 o 
   6   1   8       12.35        3.99     15.26 o 
   7   1   8      204.13      210.47     24.39 o 
   8   1   8     1314.74     1156.40     28.65 o 
   9   1   8      512.45      444.79     16.72 o 
  10   1   8      328.13      308.42     11.69 o 
  11   1   8     1176.09     1105.81     20.24 o 
   0   2   8    58080.43    55944.34    168.39 o 
   1   2   8    16893.31    16008.08     50.78 o 
   2   2   8    50713.96    50995.42    218.69 o 
   3   2   8    11732.89    12611.62    102.68 o 
   4   2   8    18822.05    20048.69    341.06 o 
   5   2   8     6168.40     5894.30     78.77 o 
   6   2   8     7188.87     6932.39     91.67 o 
   7   2   8     2348.17     2318.52     70.21 o 
   8   2   8     9648.70     8812.94    102.87 o 
   9   2   8     7026.81     6434.01     69.14 o 
  10   2   8     2390.39     2464.78     34.36 o 
  11   2   8     2275.37     2270.87     20.72 o 
   1   3   8     1487.53     1633.44     19.97 o 
   2   3   8      152.13      143.46      6.95 o 
   3   3   8      643.68      774.62     14.43 o 
   4   3   8      958.45     1070.83     17.31 o 
   5   3   8        8.96       -9.91     13.62 o 
   6   3   8      446.41      475.01     31.35 o 
   7   3   8       91.05      123.63     12.77 o 
   8   3   8      969.16      913.31     19.23 o 
   9   3   8      500.27      475.93     14.64 o 
  10   3   8     1630.89     1573.93     20.77 o 
  11   3   8     1497.19     1450.43     15.64 o 
   0   4   8    17760.76    19232.01    110.35 o 
   1   4   8     6489.76     6827.47     35.27 o 
   2   4   8     5969.58     5745.80     43.39 o 
   3   4   8     9027.52     9285.80     47.34 o 
   4   4   8    18087.52    18558.37    118.92 o 
   5   4   8     5304.87     5249.47    183.11 o 
   6   4   8    12609.00    12171.70     69.28 o 
   7   4   8     1320.15     1261.87     21.06 o 
   8   4   8     2618.08     2506.03     48.48 o 
   9   4   8     3661.18     3485.33     32.76 o 
  10   4   8     4062.91     4065.76     37.63 o 
  11   4   8     2896.65     2906.20     27.15 o 
   1   5   8     1675.88     2096.05     28.65 o 
   2   5   8     1142.55     1374.45     26.74 o 
   3   5   8      128.77      176.00      7.39 o 
   4   5   8      282.33      400.74     18.15 o 
   5   5   8     2419.26     2545.08     36.12 o 
   6   5   8      451.89      471.13     15.45 o 
   7   5   8      277.52      234.17     11.89 o 
   8   5   8      198.87      182.20     11.37 o 
   9   5   8      290.26      282.74     12.05 o 
  10   5   8       26.65       33.62      7.76 o 
  11   5   8      374.82      410.39     12.22 o 
   0   6   8     3270.51     3379.72     52.76 o 
   1   6   8     5729.31     5760.34     60.32 o 
   2   6   8     3859.46     3640.23     74.63 o 
   3   6   8     8413.68     8440.65    119.50 o 
   4   6   8     5893.25     6314.40    429.95 o 
   5   6   8    10040.32     9940.19    113.12 o 
   6   6   8     2605.83     2316.06     33.74 o 
   7   6   8      550.66      528.59     24.36 o 
   8   6   8     2003.95     2002.65     50.21 o 
   9   6   8     1441.93     1484.12     24.04 o 
  10   6   8     2535.79     2744.00     27.38 o 
  11   6   8     1873.89     1914.30    241.10 o 
   1   7   8      131.18      150.77     12.96 o 
   2   7   8      837.76     1044.34     96.95 o 
   3   7   8      375.61      398.47     25.51 o 
   4   7   8      464.45      497.38     15.86 o 
   5   7   8       12.26       14.79     11.30 o 
   6   7   8     4061.40     3945.51     47.42 o 
   7   7   8      190.96      162.41     13.53 o 
   8   7   8      205.15      227.30     13.34 o 
   9   7   8        9.61       13.58      7.97 o 
  10   7   8       37.30       55.99     11.30 o 
   0   8   8     7100.65     6850.49    500.48 o 
   1   8   8      756.63      753.54     25.48 o 
   2   8   8     6132.24     6165.70    272.81 o 
   3   8   8     2793.43     2581.05    119.82 o 
   4   8   8     6164.73     5715.86     45.19 o 
   5   8   8     1230.64     1012.53     33.94 o 
   6   8   8     6199.66     5657.54     89.16 o 
   7   8   8     4201.85     3857.33     90.16 o 
   8   8   8     2114.54     2238.28     57.04 o 
   9   8   8      517.84      630.89     19.90 o 
  10   8   8     1366.92     1674.87     34.72 o 
   1   9   8      136.10      123.08     14.27 o 
   2   9   8      798.96      849.62     19.39 o 
   3   9   8      101.98      120.54     10.20 o 
   4   9   8       55.64       47.55     10.56 o 
   5   9   8      150.93      128.75     23.51 o 
   6   9   8        5.33       38.63     21.60 o 
   7   9   8      237.50      241.65     24.42 o 
   8   9   8       57.50       68.43     17.49 o 
   9   9   8       44.84       45.91     10.56 o 
   0  10   8      383.86      294.69     17.43 o 
   1  10   8       45.71       39.12      8.99 o 
   2  10   8     1897.52     1879.20    100.90 o 
   3  10   8       16.39       22.61      9.73 o 
   4  10   8      684.66      594.29     18.04 o 
   5  10   8      609.48      602.28     61.82 o 
   6  10   8      779.07      732.06     37.18 o 
   7  10   8     1858.06     1842.26     50.12 o 
   8  10   8     1743.32     1893.29     43.65 o 
   9  10   8     1000.62     1145.76     19.04 o 
   1  11   8      267.93      206.06     12.24 o 
   2  11   8     1462.09     1315.72     32.70 o 
   3  11   8      961.98      927.40     39.39 o 
   4  11   8        8.60       26.75     10.79 o 
   5  11   8      259.21      231.16     27.65 o 
   6  11   8       18.13       -1.64     18.68 o 
   7  11   8      696.68      688.41     29.98 o 
   8  11   8      285.14      277.59     10.38 o 
   0  12   8      451.92      413.40     29.89 o 
   1  12   8     1691.17     1521.37     27.03 o 
   2  12   8      286.35      282.58     13.19 o 
   3  12   8        5.74       35.79     10.50 o 
   4  12   8      467.65      495.64     18.79 o 
   5  12   8      426.07      446.85     30.34 o 
   6  12   8      345.18      451.68     25.60 o 
   7  12   8      757.30      774.18     16.94 o 
   8  12   8       25.63       22.42      8.75 o 
   1  13   8       25.20       24.67      9.49 o 
   2  13   8        0.68        6.30      9.55 o 
   3  13   8        1.81        5.44      9.80 o 
   4  13   8      240.73      250.12     14.51 o 
   5  13   8      156.27      131.17     11.27 o 
   6  13   8        0.38        4.92     13.12 o 
   7  13   8      267.89      260.77     11.10 o 
   0  14   8      108.77      106.34     19.59 o 
   1  14   8       92.88      122.96     14.07 o 
   2  14   8      134.67      119.71     13.14 o 
   3  14   8      437.68      479.73     24.37 o 
   4  14   8       54.35       49.80      9.23 o 
   5  14   8       47.12       30.79      8.67 o 
   6  14   8       47.43       54.58      7.53 o 
   1  15   8      121.40       96.29     10.48 o 
   2  15   8        2.71        4.37      9.21 o 
   3  15   8       86.99      117.18     13.76 o 
   4  15   8      274.84      281.47     13.39 o 
   0  16   8      137.85      208.21     13.30 o 
   1  16   8       25.70       45.18      7.57 o 
   2  16   8        3.46        9.02      9.11 o 
   1   1   9      126.54      162.24      6.56 o 
   2   1   9     5052.52     5368.72     30.81 o 
   3   1   9       90.74      107.82      9.15 o 
   4   1   9        4.63       12.07      9.24 o 
   5   1   9      548.17      589.21     19.19 o 
   6   1   9      274.44      324.64     31.85 o 
   7   1   9      295.56      324.96     20.59 o 
   8   1   9      465.58      413.77     20.30 o 
   9   1   9       10.89       13.08     13.75 o 
  10   1   9       86.33       77.20     10.10 o 
  11   1   9       24.96       36.16      6.45 o 
   0   2   9        2.60       12.67     11.39 o 
   1   2   9     2595.19     2619.28     28.72 o 
   2   2   9     4305.47     4795.90     27.18 o 
   3   2   9    14298.90    15623.62    204.37 o 
   4   2   9     1893.90     2249.80     24.87 o 
   5   2   9     2885.45     3345.57     36.74 o 
   6   2   9     1260.22     1324.52    111.26 o 
   7   2   9      142.97      187.78     16.51 o 
   8   2   9      493.39      454.84     20.40 o 
   9   2   9        5.92       12.84      9.08 o 
  10   2   9        2.01        4.37      8.17 o 
  11   2   9      413.38      419.09     10.47 o 
   1   3   9     1350.26     1625.77     18.47 o 
   2   3   9      994.26     1233.83     15.23 o 
   3   3   9     2166.89     2283.68     30.34 o 
   4   3   9       13.35       28.36      9.03 o 
   5   3   9      202.71      186.86     14.44 o 
   6   3   9       42.43       13.01     15.60 o 
   7   3   9      129.36      131.07     14.36 o 
   8   3   9     1008.95      994.58     19.63 o 
   9   3   9       38.60       25.02      8.88 o 
  10   3   9       96.85       80.14      8.59 o 
  11   3   9       86.75       84.39      6.94 o 
   0   4   9       10.49       13.58     11.39 o 
   1   4   9    11841.77    13226.14    133.31 o 
   2   4   9      646.80      841.64     17.91 o 
   3   4   9     6185.87     6823.22     63.49 o 
   4   4   9     1528.31     1586.01     22.13 o 
   5   4   9     4336.24     4415.19     51.83 o 
   6   4   9       43.81       35.07     10.68 o 
   7   4   9       30.85       11.84     11.11 o 
   8   4   9       20.12       19.22      8.54 o 
   9   4   9     1235.63     1217.77     20.39 o 
  10   4   9       64.16       80.16      8.36 o 
  11   4   9     2059.92     2116.32     20.78 o 
   1   5   9      991.50     1355.16     22.92 o 
   2   5   9      600.18      796.42     17.14 o 
   3   5   9      456.12      455.47     15.61 o 
   4   5   9       96.51      219.87     60.59 o 
   5   5   9      571.50      589.74     21.65 o 
   6   5   9     1332.50     1259.98     25.39 o 
   7   5   9      647.17      625.04     16.12 o 
   8   5   9      183.54      173.73     10.93 o 
   9   5   9      496.96      456.07     12.05 o 
  10   5   9      291.38      282.95     10.29 o 
  11   5   9      144.30      150.15     22.51 o 
   0   6   9       87.69      120.55     16.49 o 
   1   6   9    21887.56    24456.04    144.24 o 
   3   6   9     6308.98     6151.37     55.15 o 
   4   6   9      291.63      310.92     18.71 o 
   5   6   9    14840.62    14149.64    128.48 o 
   6   6   9     1374.14     1223.92     25.72 o 
   7   6   9     1062.87     1002.05     26.29 o 
   8   6   9      634.09      627.53     15.67 o 
   9   6   9     2486.79     2554.24     46.47 o 
  10   6   9      177.71      176.85     12.12 o 
  11   6   9     1962.39     2330.02     34.53 o 
   1   7   9       92.57      136.84     12.67 o 
   2   7   9        1.01       12.72     10.88 o 
   3   7   9        5.88       22.14     17.68 o 
   4   7   9       30.37       47.24     10.53 o 
   5   7   9       95.19      117.55     17.20 o 
   6   7   9      340.50      337.77     16.46 o 
   7   7   9       13.28       13.46     11.04 o 
   8   7   9       27.67       41.10     13.63 o 
   9   7   9     1661.69     1813.92    107.93 o 
  10   7   9       27.99       31.07     14.76 o 
   0   8   9      355.64      390.17     26.61 o 
   1   8   9     6583.54     6917.22    113.13 o 
   2   8   9       15.38       12.69     14.21 o 
   3   8   9     9385.57     8541.97     86.34 o 
   4   8   9      572.72      576.76     20.83 o 
   5   8   9    11513.62    10447.52    123.10 o 
   6   8   9     2416.23     2192.07    131.62 o 
   7   8   9     5221.05     4863.42     81.60 o 
   8   8   9      455.28      480.93     28.06 o 
   9   8   9     3971.65     4308.27     44.40 o 
  10   8   9       49.33       61.32     13.03 o 
   1   9   9      156.10      127.75     13.44 o 
   2   9   9        0.57       -6.72      8.60 o 
   3   9   9       85.85       89.89      9.72 o 
   4   9   9        2.22        6.22      9.39 o 
   5   9   9      421.36      326.03     27.97 o 
   6   9   9      456.80      418.88     29.25 o 
   7   9   9      196.15      176.13     24.15 o 
   8   9   9      702.88      678.66     31.16 o 
   9   9   9      293.66      325.89     13.24 o 
   0  10   9     2745.82     2537.18    140.05 o 
   1  10   9     8005.08     7225.60     66.21 o 
   2  10   9      271.37      289.08     12.72 o 
   3  10   9    15540.72    14366.67    443.24 o 
   4  10   9      215.18      175.98     17.12 o 
   5  10   9     4771.60     4356.44     80.19 o 
   6  10   9        2.51       17.86     19.50 o 
   7  10   9     5016.13     4980.79     77.45 o 
   8  10   9      225.64      252.06     13.72 o 
   9  10   9     3896.08     4224.93    188.03 o 
   1  11   9      112.84       84.33     10.28 o 
   2  11   9     2751.04     2448.10     39.81 o 
   3  11   9       42.08       28.76      9.58 o 
   4  11   9       13.33       22.57     10.38 o 
   5  11   9      452.19      457.35     34.67 o 
   6  11   9       71.28       89.75     18.04 o 
   7  11   9      492.14      521.75     27.52 o 
   8  11   9       71.18       71.06      8.83 o 
   0  12   9      271.62      191.88     15.91 o 
   1  12   9     3805.12     3524.51     44.44 o 
   2  12   9      303.04      389.60     53.31 o 
   3  12   9    17510.01    17928.72    101.89 o 
   4  12   9        0.85       13.72     13.58 o 
   5  12   9     2688.29     2959.27    195.27 o 
   6  12   9        0.47       -4.74     15.76 o 
   7  12   9     3604.59     3856.64     53.40 o 
   1  13   9        3.57        3.09     10.29 o 
   2  13   9      110.70      108.74     14.58 o 
   3  13   9      105.35       98.58     10.83 o 
   4  13   9       38.49       47.10     12.94 o 
   5  13   9      334.80      357.09     13.39 o 
   6  13   9      111.89      103.42     12.94 o 
   7  13   9      302.71      307.35     14.85 o 
   0  14   9      521.66      494.23     25.60 o 
   1  14   9     4072.50     4253.14     79.05 o 
   2  14   9       21.02       24.22     11.53 o 
   3  14   9     3870.62     4469.04    204.38 o 
   4  14   9       72.28      101.54      9.50 o 
   5  14   9     2060.86     2191.07     34.44 o 
   1  15   9      179.71      167.04     11.94 o 
   2  15   9       40.07       44.75      9.33 o 
   3  15   9      603.19      648.13     20.50 o 
   0  16   9      751.66      837.30     20.32 o 
   1  16   9     1780.89     1954.97     29.16 o 
   0   0  10    36455.49    34333.47    142.15 o 
   1   0  10      159.29      109.13      8.51 o 
   2   0  10    25528.24    25876.88    192.95 o 
   3   0  10    61923.94    67457.48   1171.75 o 
   4   0  10    11063.63    10595.59    112.62 o 
   5   0  10      724.78      503.44     32.17 o 
   6   0  10     1215.07     1062.18     39.36 o 
   7   0  10     9896.69     8970.29    114.36 o 
   8   0  10     2469.14     2328.20     61.32 o 
   9   0  10     3958.91     4043.07     76.63 o 
  10   0  10     5246.48     4990.57     51.50 o 
  11   0  10     2627.81     2535.94     37.72 o 
   1   1  10      119.87      134.56     15.14 o 
   2   1  10      977.74     1200.76     16.51 o 
   3   1  10       78.89       58.07      7.02 o 
   4   1  10     6321.71     7039.34    105.97 o 
   5   1  10     3301.09     3791.21     41.00 o 
   6   1  10     2428.20     2400.88     51.71 o 
   7   1  10     2346.44     2115.14     40.78 o 
   8   1  10      982.95      912.64     28.73 o 
   9   1  10       30.32       28.99     11.11 o 
  10   1  10      938.21      843.45     16.36 o 
  11   1  10       42.52       29.50      6.05 o 
   0   2  10    37868.07    36252.91    151.17 o 
   1   2  10     4634.98     4303.15     30.08 o 
   2   2  10    12365.97    12034.99    141.13 o 
   3   2  10    21255.73    23144.43    262.29 o 
   4   2  10    15614.63    16360.76    137.73 o 
   5   2  10    13532.98    14661.86    238.47 o 
   6   2  10     2756.64     2604.39     33.79 o 
   7   2  10     7722.20     7352.21     84.35 o 
   8   2  10       77.35       50.56     15.89 o 
   9   2  10     3122.96     3058.11     47.31 o 
  10   2  10     2871.57     2696.25     30.78 o 
  11   2  10     3323.25     3514.26     28.23 o 
   1   3  10     2355.17     2781.53     47.57 o 
   2   3  10      363.70      438.36      9.78 o 
   3   3  10     2121.75     2380.21     30.58 o 
   4   3  10      509.20      489.44     14.97 o 
   5   3  10      181.03      169.81     14.03 o 
   6   3  10     1617.97     1619.56     26.84 o 
   7   3  10      885.37      929.73     17.03 o 
   8   3  10     1494.12     1408.50     30.22 o 
   9   3  10       52.46       50.24      9.27 o 
  10   3  10      390.15      398.68     11.76 o 
  11   3  10      260.77      268.83      8.15 o 
   0   4  10      151.08      131.39     15.31 o 
   1   4  10    16261.63    18001.85    402.98 o 
   2   4  10    10174.21    11307.52    243.58 o 
   3   4  10    19057.25    20799.98    358.83 o 
   4   4  10    10536.93    11300.32    163.24 o 
   5   4  10    10583.76    12061.77    201.97 o 
   6   4  10     3764.44     3472.60     39.67 o 
   7   4  10     4015.90     3822.73     71.94 o 
   8   4  10     2473.49     2449.36     65.59 o 
   9   4  10     2781.07     2960.65     47.04 o 
  10   4  10      190.24      205.45      9.54 o 
  11   4  10      911.98     1066.03     14.29 o 
   1   5  10      773.63     1011.44     28.06 o 
   2   5  10     1153.32     1259.06     50.75 o 
   3   5  10      389.78      449.87     16.27 o 
   4   5  10        2.36        2.36     17.39 o 
   5   5  10      455.43      506.24     20.24 o 
   6   5  10        5.74       -1.78     11.97 o 
   7   5  10      121.59      113.25     13.74 o 
   8   5  10      368.30      406.03     22.44 o 
   9   5  10       16.80       22.48      7.36 o 
  10   5  10      556.87      599.12     17.36 o 
  11   5  10       96.08      108.77     15.63 o 
   0   6  10    15577.20    17125.62    285.07 o 
   1   6  10    11383.78    13568.96    140.14 o 
   2   6  10     9274.58    10211.30    138.82 o 
   3   6  10     2135.14     2312.80     53.67 o 
   4   6  10     5004.20     4551.61     79.23 o 
   5   6  10    10041.53     9508.54    106.70 o 
   6   6  10     3419.53     3169.40     51.59 o 
   7   6  10       90.11       59.17     14.82 o 
   8   6  10     4119.22     4054.68     37.43 o 
   9   6  10     1065.28     1146.90     34.06 o 
  10   6  10     2494.61     2758.29     50.02 o 
   1   7  10      747.52      899.36     22.90 o 
   2   7  10      576.40      716.14     31.21 o 
   3   7  10        5.03       31.62     18.77 o 
   4   7  10      516.03      475.10     31.25 o 
   5   7  10      174.64      181.30     14.66 o 
   6   7  10     1330.88     1302.05     32.89 o 
   7   7  10      148.28      126.69     13.87 o 
   8   7  10      786.19      761.81     20.88 o 
   9   7  10      277.68      291.17     16.18 o 
  10   7  10      455.05      519.66     22.42 o 
   0   8  10      141.32      187.16     22.42 o 
   1   8  10     6984.72     6659.98     43.61 o 
   2   8  10     3557.89     3532.07     25.14 o 
   3   8  10     1842.60     1679.67     25.93 o 
   4   8  10     3653.20     3437.81    103.24 o 
   5   8  10      180.01      191.53     25.42 o 
   6   8  10      678.00      680.57     35.54 o 
   7   8  10      735.52      709.37     37.63 o 
   8   8  10      646.76      735.28     23.67 o 
   9   8  10     2028.54     2293.56     31.87 o 
  10   8  10       40.48       44.10     11.03 o 
   1   9  10       54.83       53.49     10.01 o 
   2   9  10       40.44       38.61      9.25 o 
   3   9  10      201.67      191.51     12.84 o 
   4   9  10      913.77      903.34     35.26 o 
   5   9  10      221.68      150.26     22.60 o 
   6   9  10      283.80      295.96     28.79 o 
   7   9  10       18.55       29.16     17.95 o 
   8   9  10      192.69      189.92     14.05 o 
   9   9  10      278.58      298.04     13.04 o 
   0  10  10     2135.32     2061.64     35.91 o 
   1  10  10     2947.71     2774.17     47.47 o 
   2  10  10     1111.12     1055.49     19.64 o 
   3  10  10     1191.88     1296.52     32.10 o 
   4  10  10      849.19      896.91     47.56 o 
   5  10  10     3363.19     3060.26     67.34 o 
   6  10  10      187.19      196.55     25.42 o 
   7  10  10       52.61       61.69     19.04 o 
   8  10  10       13.41       23.29      9.31 o 
   1  11  10     1004.30      916.59     21.64 o 
   2  11  10     1252.01     1094.88     35.50 o 
   3  11  10      100.68       95.73     11.29 o 
   4  11  10      493.52      558.01     16.70 o 
   5  11  10       60.62       69.52     18.77 o 
   6  11  10        0.04        2.00     18.41 o 
   7  11  10      244.06      214.95     19.23 o 
   8  11  10      221.91      255.23     16.67 o 
   0  12  10     2508.72     2070.15     50.57 o 
   1  12  10      174.55      149.71     15.88 o 
   2  12  10     3302.43     3104.74     42.13 o 
   3  12  10      886.91      821.29     28.96 o 
   4  12  10      249.13      236.54     16.86 o 
   5  12  10      388.06      423.58     40.09 o 
   6  12  10      343.27      294.86     21.05 o 
   7  12  10      112.47      115.90     14.31 o 
   1  13  10      391.84      370.98     18.20 o 
   2  13  10      547.18      531.96     19.21 o 
   3  13  10     1258.74     1296.75     28.93 o 
   4  13  10        5.62        6.18      9.65 o 
   5  13  10        2.13       14.76     11.57 o 
   6  13  10       72.99       81.92     12.76 o 
   0  14  10      361.52      318.92     22.60 o 
   1  14  10      643.53      562.40     18.40 o 
   2  14  10      185.28      206.44     13.34 o 
   3  14  10       58.85       74.19     10.34 o 
   4  14  10       49.92       65.26     16.99 o 
   5  14  10        9.62        5.92     11.03 o 
   1  15  10        1.12        5.30      8.63 o 
   2  15  10      176.37      186.85     10.75 o 
   3  15  10       17.23       39.91     10.93 o 
   1   1  11        5.28       23.15      6.56 o 
   2   1  11     3576.41     4237.10     26.13 o 
   3   1  11      732.25      764.67     18.01 o 
   4   1  11      712.25      770.28     20.54 o 
   5   1  11       68.80      117.24     16.30 o 
   6   1  11     2064.83     2264.84     32.22 o 
   7   1  11      623.86      535.69     30.21 o 
   8   1  11     1037.62      925.75     34.94 o 
   9   1  11      114.13       98.36     12.29 o 
  10   1  11       21.19       26.65      8.29 o 
  11   1  11        2.66       -1.09      5.74 o 
   0   2  11      465.41      546.46     22.96 o 
   1   2  11       53.90       91.10     10.65 o 
   2   2  11       20.75       10.78      5.83 o 
   3   2  11      949.27     1301.44     19.74 o 
   4   2  11      146.41      109.26     16.30 o 
   5   2  11      164.62      240.40     25.95 o 
   6   2  11     3009.50     3071.64     59.83 o 
   7   2  11      365.85      414.34     22.14 o 
   8   2  11     1702.84     1587.76     36.36 o 
   9   2  11      136.56      133.76     12.17 o 
  10   2  11        6.75       11.76      9.07 o 
  11   2  11      108.11      107.69      6.65 o 
   1   3  11        3.45       17.76     10.25 o 
   2   3  11       31.29       32.20      6.40 o 
   3   3  11      737.48      794.26     16.60 o 
   4   3  11     1277.23     1552.04     27.93 o 
   5   3  11        1.16        4.66     21.80 o 
   6   3  11      439.35      417.02     14.54 o 
   7   3  11     1493.10     1487.15     27.61 o 
   8   3  11      220.50      187.46     10.41 o 
   9   3  11       43.39       51.64      9.12 o 
  10   3  11      911.83      929.08     18.72 o 
  11   3  11        0.30       -0.79      5.51 o 
   0   4  11      700.95      554.65     23.60 o 
   1   4  11     5360.38     6104.14     75.27 o 
   2   4  11     8163.75     8821.97     48.87 o 
   3   4  11       63.65       49.40     10.17 o 
   4   4  11     6072.25     6598.35     54.26 o 
   5   4  11      609.43      612.53     40.73 o 
   6   4  11     7346.20     7003.77     87.98 o 
   7   4  11     1055.69     1185.43     63.47 o 
   8   4  11     5074.51     4998.24     82.42 o 
   9   4  11      767.39      731.25     18.10 o 
  10   4  11      628.02      728.25     15.71 o 
  11   4  11       45.67       44.94      7.75 o 
   1   5  11       89.43       94.95     12.30 o 
   2   5  11      576.25      654.27     21.75 o 
   3   5  11      144.64      181.14     14.28 o 
   4   5  11        3.78      -19.88     31.39 o 
   5   5  11      226.50      250.15     14.38 o 
   6   5  11     5424.23     5073.58     73.68 o 
   7   5  11      294.82      301.84     13.36 o 
   8   5  11      197.62      211.30     12.05 o 
   9   5  11       91.07       83.05      7.95 o 
  10   5  11      286.16      266.34     21.32 o 
  11   5  11       12.08        5.37      7.29 o 
   0   6  11      103.94      138.54     12.37 o 
   1   6  11     1015.00     1141.62     42.92 o 
   2   6  11     6396.80     6551.39     62.26 o 
   3   6  11      732.46      797.43     25.45 o 
   4   6  11     3282.13     2847.62     45.41 o 
   5   6  11      696.25      642.75     20.17 o 
   6   6  11     1211.92     1095.64     31.70 o 
   7   6  11     1434.09     1338.05     36.63 o 
   8   6  11     4369.41     4220.01     37.14 o 
   9   6  11       96.64      112.77     18.50 o 
  10   6  11     2711.97     2877.29     48.84 o 
   1   7  11     1331.13     1823.92    129.48 o 
   2   7  11      734.54      848.87     24.77 o 
   3   7  11      272.84      303.64     17.64 o 
   4   7  11     2337.13     2062.50     54.85 o 
   5   7  11       28.91       25.09     13.27 o 
   6   7  11     1259.81     1165.41     80.87 o 
   7   7  11       66.46       79.00     20.68 o 
   8   7  11       30.01       19.49     12.05 o 
   9   7  11       76.67       59.33     11.77 o 
  10   7  11       54.48       69.34     12.30 o 
   0   8  11     2513.35     2249.65     35.17 o 
   1   8  11      219.52      234.48     11.63 o 
   2   8  11    10893.75    10029.12    162.20 o 
   3   8  11      191.65      187.95     14.67 o 
   4   8  11    12410.61    10701.38    123.01 o 
   5   8  11     1005.28      922.41     40.27 o 
   6   8  11     3191.54     2696.87     64.42 o 
   7   8  11      268.96      232.08     23.42 o 
   8   8  11      987.61     1016.88     25.90 o 
   9   8  11       48.32       69.48     10.57 o 
   1   9  11       20.20       20.64      9.57 o 
   2   9  11     1197.52     1149.16     33.79 o 
   3   9  11      984.95      927.52     20.69 o 
   4   9  11     1020.08     1060.40     24.87 o 
   5   9  11      407.20      309.53     28.98 o 
   6   9  11     2188.21     1954.34     54.67 o 
   7   9  11        2.28       -7.67     13.43 o 
   8   9  11        9.65       12.56     10.63 o 
   9   9  11      158.24      154.28      9.69 o 
   0  10  11     9469.95     8751.83    618.75 o 
   1  10  11     2099.92     1827.24     28.11 o 
   2  10  11     9557.14     8327.51     67.71 o 
   3  10  11       12.56       35.98     10.37 o 
   4  10  11    13979.53    13350.05    244.11 o 
   5  10  11      840.92      761.40     36.63 o 
   6  10  11     6177.98     5801.50     86.47 o 
   7  10  11      293.65      280.91     15.17 o 
   8  10  11      740.05      803.90     28.84 o 
   1  11  11        8.10       22.99     11.83 o 
   2  11  11      441.57      417.21     15.77 o 
   3  11  11       15.81       37.33     11.74 o 
   4  11  11      692.88      601.20     20.54 o 
   5  11  11       20.50       28.06     19.04 o 
   6  11  11        8.28        1.18     16.31 o 
   7  11  11       32.29       65.70     16.31 o 
   8  11  11      433.09      530.41     20.14 o 
   0  12  11     9351.01     8099.54     94.22 o 
   1  12  11      486.95      430.11     18.46 o 
   2  12  11     3518.90     3131.81     71.76 o 
   3  12  11      536.99      498.12     22.58 o 
   4  12  11     2504.08     2845.45     36.37 o 
   5  12  11     1473.53     1459.01     40.55 o 
   6  12  11     2119.39     2161.09     43.37 o 
   7  12  11        8.90       18.41     11.12 o 
   1  13  11        4.86        6.14     11.77 o 
   2  13  11        4.36       25.21     16.04 o 
   3  13  11      306.05      326.37     15.41 o 
   4  13  11        3.23        0.24     11.75 o 
   5  13  11       19.21       32.71     12.39 o 
   6  13  11      234.69      295.77     15.58 o 
   0  14  11     2690.45     2553.81     47.11 o 
   1  14  11        8.21       38.02     12.98 o 
   2  14  11     2820.24     2835.35     63.19 o 
   3  14  11       42.75       47.04     10.34 o 
   4  14  11     3856.53     4103.40     41.73 o 
   1  15  11       40.95       53.09      8.86 o 
   2  15  11      275.69      270.58     10.82 o 
   3  15  11      403.96      415.87     15.31 o 
   0   0  12    15188.26    16004.55    108.71 o 
   1   0  12    28108.80    27036.30    155.54 o 
   2   0  12    24832.20    26285.12    186.25 o 
   3   0  12     5332.73     5032.29     45.42 o 
   4   0  12    18776.94    20736.30    636.84 o 
   5   0  12    29848.71    32384.31    199.23 o 
   6   0  12    10147.49     9725.62    150.39 o 
   7   0  12    25204.72    23086.56    187.80 o 
   8   0  12     3782.03     3571.71     76.27 o 
   9   0  12     8997.09     8357.05    107.52 o 
  10   0  12     4252.87     3957.86     43.64 o 
  11   0  12     3632.48     3816.97     44.06 o 
   1   1  12       89.08      137.78     18.91 o 
   2   1  12      801.84     1068.64     25.75 o 
   3   1  12      769.68     1082.12     22.15 o 
   4   1  12      776.18      892.80     25.27 o 
   5   1  12     1882.68     1931.76     33.20 o 
   6   1  12      531.34      563.62     19.11 o 
   7   1  12     2499.51     2267.41     43.33 o 
   8   1  12      114.17      112.37     17.09 o 
   9   1  12      529.05      523.24     18.40 o 
  10   1  12      136.61      137.98      8.79 o 
  11   1  12      920.56      863.43     11.82 o 
   0   2  12     2531.18     2725.58    369.95 o 
   1   2  12     6565.60     6124.68     41.59 o 
   2   2  12     6713.97     6872.60     53.02 o 
   3   2  12     5580.47     5326.42     55.22 o 
   4   2  12    10635.61    11604.69    159.84 o 
   5   2  12    16901.26    19248.86    809.65 o 
   6   2  12     5675.03     5287.04     68.58 o 
   7   2  12    11126.01    10256.73     88.69 o 
   8   2  12     4378.81     4577.22    205.36 o 
   9   2  12     5854.19     5300.76     60.56 o 
  10   2  12     3265.67     3325.05     32.22 o 
  11   2  12     2871.06     2997.20     43.55 o 
   1   3  12       70.74       71.59      9.66 o 
   2   3  12       36.37       47.83      6.69 o 
   3   3  12      332.63      384.71     14.22 o 
   4   3  12      385.23      426.26     16.14 o 
   5   3  12      562.01      587.89     24.12 o 
   6   3  12       11.39       12.41     11.98 o 
   7   3  12      163.37      150.70     13.49 o 
   8   3  12       91.68       88.94     12.56 o 
   9   3  12      238.59      232.12     19.73 o 
  10   3  12        1.60       -3.87      8.52 o 
  11   3  12      463.91      478.38     17.91 o 
   0   4  12     5325.94     5361.30     67.16 o 
   1   4  12    10039.35    10872.57     73.53 o 
   2   4  12     6876.62     7589.18    134.31 o 
   3   4  12    23579.38    25660.45    154.41 o 
   4   4  12     5048.52     5295.44     78.07 o 
   5   4  12     9013.72     8864.61     74.57 o 
   6   4  12     3140.11     3181.16     38.97 o 
   7   4  12     7640.70     7246.58     59.82 o 
   8   4  12     3919.06     3898.38    100.34 o 
   9   4  12     2148.89     2356.12     89.88 o 
  10   4  12     3394.53     3366.97     38.75 o 
  11   4  12     1149.87     1211.73     47.43 o 
   1   5  12      253.52      296.87     21.33 o 
   2   5  12      373.48      423.02     19.84 o 
   3   5  12     1045.65     1284.17     31.47 o 
   4   5  12      289.64      307.04     27.15 o 
   5   5  12     1785.83     1606.87     39.24 o 
   6   5  12      943.94      935.58     28.20 o 
   7   5  12      304.30      282.70     16.22 o 
   8   5  12       20.89       50.15      9.66 o 
   9   5  12      264.02      269.51     12.96 o 
  10   5  12        8.00       23.05     14.40 o 
   0   6  12      117.74       64.51     17.77 o 
   1   6  12    18110.38    21016.10    633.92 o 
   2   6  12     4624.98     4979.57     55.76 o 
   3   6  12    12635.98    13149.65    656.47 o 
   4   6  12    12623.99    11956.19     92.41 o 
   5   6  12     2584.13     2480.71    172.22 o 
   6   6  12     3619.88     3390.16     48.12 o 
   7   6  12     5022.80     4784.95     59.76 o 
   8   6  12     1429.16     1444.92     26.00 o 
   9   6  12     3367.26     3653.58    136.45 o 
  10   6  12     1593.97     1776.74     36.45 o 
   1   7  12      138.45      156.18     19.77 o 
   2   7  12      222.76      200.23     16.42 o 
   3   7  12        4.65       -1.68     10.35 o 
   4   7  12      129.50      134.68     20.87 o 
   5   7  12        2.88        6.20     17.04 o 
   6   7  12        2.47       -0.73     20.96 o 
   7   7  12      181.87      169.30     17.13 o 
   8   7  12      233.38      250.51     16.94 o 
   9   7  12      377.29      409.45     16.14 o 
  10   7  12      102.33      131.58     12.12 o 
   0   8  12      622.33      540.98     28.88 o 
   1   8  12     3861.80     3407.56     35.17 o 
   2   8  12     2401.85     2121.87     25.03 o 
   3   8  12      749.41      681.53     21.65 o 
   4   8  12     1708.64     1540.11     48.66 o 
   5   8  12       43.32       28.79     17.31 o 
   6   8  12     1092.69      977.44     41.46 o 
   7   8  12     1296.12     1437.75     65.47 o 
   8   8  12      392.75      477.75     19.22 o 
   9   8  12     1714.27     1943.44     26.45 o 
   1   9  12       58.99       43.11     11.62 o 
   2   9  12     1085.38      934.90     24.40 o 
   3   9  12       16.67       17.51     10.38 o 
   4   9  12       49.79       54.39     11.42 o 
   5   9  12      152.40      148.07     23.96 o 
   6   9  12      379.55      333.50     28.06 o 
   7   9  12       27.53       25.03     12.24 o 
   8   9  12        1.83        1.46      9.89 o 
   9   9  12      614.64      676.56     20.68 o 
   0  10  12      408.84      363.84     25.33 o 
   1  10  12      592.29      553.57     20.10 o 
   2  10  12      559.32      483.14     16.49 o 
   3  10  12     2141.41     1843.25     32.59 o 
   4  10  12      361.21      326.57     15.21 o 
   5  10  12     3392.09     3344.19     67.70 o 
   6  10  12      398.41      391.27     27.70 o 
   7  10  12      257.28      257.78     20.68 o 
   8  10  12      585.12      656.34     24.51 o 
   1  11  12      177.33      153.01     14.48 o 
   2  11  12       80.90       71.43     11.00 o 
   3  11  12      870.23      877.25     19.93 o 
   4  11  12       29.89       28.02      9.62 o 
   5  11  12     1026.68     1003.05     37.54 o 
   6  11  12       39.83       26.52     14.85 o 
   7  11  12        1.41       19.77     13.94 o 
   8  11  12       59.93       57.68     11.12 o 
   0  12  12      205.85      359.74     26.33 o 
   1  12  12       14.46       39.13     23.05 o 
   2  12  12       40.89       77.53     13.75 o 
   3  12  12      477.20      464.94     17.32 o 
   4  12  12       76.90       88.40      9.26 o 
   5  12  12      337.06      325.39     21.23 o 
   6  12  12       31.79       51.03     13.21 o 
   7  12  12      165.08      171.40     13.67 o 
   1  13  12      318.92      307.96     15.53 o 
   2  13  12       14.15        8.38     10.47 o 
   3  13  12      266.64      282.80     13.95 o 
   4  13  12      112.67      119.86     10.29 o 
   5  13  12      663.96      650.23     22.51 o 
   6  13  12       27.05       23.51      9.20 o 
   0  14  12       12.10        3.74     13.94 o 
   1  14  12        8.78       -1.40      9.22 o 
   2  14  12      259.23      282.70     13.43 o 
   3  14  12      142.12      177.85     11.89 o 
   4  14  12       10.15       19.59     10.93 o 
   1  15  12       13.93       18.64      8.18 o 
   2  15  12      160.73      171.49     12.57 o 
   1   1  13       96.80      160.04      8.13 o 
   2   1  13       32.87       58.51      6.48 o 
   3   1  13       55.14       92.11     12.69 o 
   4   1  13        0.45        5.29     13.05 o 
   5   1  13     2342.03     2555.32     30.87 o 
   6   1  13      336.18      368.24     16.49 o 
   7   1  13      438.31      473.10     29.20 o 
   8   1  13      404.70      362.07     21.55 o 
   9   1  13      338.65      317.64     15.06 o 
  10   1  13        9.47       10.28      7.78 o 
  11   1  13       12.11       15.51      5.88 o 
   0   2  13     2873.32     3155.60     48.75 o 
   1   2  13      420.54      656.24     25.31 o 
   2   2  13      252.19      305.07      9.10 o 
   3   2  13     2406.56     2585.54     32.16 o 
   4   2  13     1719.27     1910.46     34.01 o 
   5   2  13       20.57       50.98     18.78 o 
   6   2  13      884.96      867.97     27.80 o 
   7   2  13      192.56      194.12     14.99 o 
   8   2  13       29.36       30.42      9.44 o 
   9   2  13        7.78       13.08      9.63 o 
  10   2  13       12.60       10.93      7.88 o 
  11   2  13      183.91      208.91      8.67 o 
   1   3  13     1004.68     1224.91     22.77 o 
   2   3  13     1627.84     1965.13     22.70 o 
   3   3  13       43.50       54.53     10.85 o 
   4   3  13      366.39      449.92     16.95 o 
   5   3  13     3166.74     3262.64     49.10 o 
   6   3  13     1733.63     1577.39     29.26 o 
   7   3  13     1060.63     1076.32     29.66 o 
   8   3  13        2.40        6.64      9.60 o 
   9   3  13       18.66       15.02     10.15 o 
  10   3  13        2.45        3.01      8.14 o 
  11   3  13        9.71        5.19     10.11 o 
   0   4  13      565.21      642.54     20.02 o 
   1   4  13     7086.74     7308.49     62.20 o 
   2   4  13       12.30       15.82     13.66 o 
   3   4  13     8503.44     9532.86     62.01 o 
   4   4  13      192.74      210.90     21.70 o 
   5   4  13      481.68      394.33     21.52 o 
   6   4  13      915.94      894.70     19.66 o 
   7   4  13     2370.60     2226.42     34.53 o 
   8   4  13      581.53      617.45     16.22 o 
   9   4  13     1368.39     1287.43     49.43 o 
  10   4  13       22.25       20.38     10.00 o 
   1   5  13      644.25      823.93     21.25 o 
   2   5  13      501.70      551.33     22.92 o 
   3   5  13      885.15     1071.84     42.74 o 
   4   5  13     1977.95     1929.12     38.87 o 
   5   5  13      462.60      411.04     16.96 o 
   6   5  13      216.62      157.58     16.89 o 
   7   5  13       71.44       71.09     12.30 o 
   8   5  13      423.17      382.13     16.49 o 
   9   5  13       14.74       24.66      9.22 o 
  10   5  13      276.40      326.85     21.50 o 
   0   6  13      316.93      440.75     24.42 o 
   1   6  13     5005.25     5590.29    195.00 o 
   2   6  13       33.84       52.58     30.53 o 
   3   6  13     5899.03     5431.30     38.76 o 
   4   6  13     1332.49     1249.38     32.82 o 
   5   6  13     2911.15     2947.22    174.81 o 
   6   6  13      371.64      359.67     16.93 o 
   7   6  13     4410.51     4295.73     58.00 o 
   8   6  13      418.54      425.75     16.63 o 
   9   6  13      626.01      684.19     20.46 o 
  10   6  13      147.46      151.26     13.58 o 
   1   7  13      774.13      718.26     27.33 o 
   2   7  13     1461.53     1579.73     23.71 o 
   3   7  13      110.00      102.23      9.10 o 
   4   7  13     2464.21     2196.44     58.77 o 
   5   7  13      233.71      250.40     26.24 o 
   6   7  13      444.76      434.97     39.09 o 
   7   7  13      870.56      851.20     28.88 o 
   8   7  13       46.39       34.13     11.75 o 
   9   7  13      447.42      531.30     16.87 o 
   0   8  13      200.41      141.51     20.41 o 
   1   8  13     3917.84     3291.21     42.62 o 
   2   8  13     1227.00     1088.38     23.52 o 
   3   8  13     2511.65     2217.86     49.24 o 
   4   8  13      321.97      265.98     26.70 o 
   5   8  13     2015.42     1653.46     52.39 o 
   6   8  13      690.32      757.83    103.47 o 
   7   8  13     3972.05     4174.04    216.73 o 
   8   8  13       42.20       48.35     11.37 o 
   9   8  13     2062.47     2241.44     67.52 o 
   1   9  13      123.78      103.50      9.61 o 
   2   9  13     1526.96     1273.82     27.62 o 
   3   9  13       51.58       25.05     10.16 o 
   4   9  13     1317.70     1217.42     22.52 o 
   5   9  13      675.65      669.27     34.44 o 
   6   9  13      165.44      156.09     24.42 o 
   7   9  13      546.40      601.15     19.42 o 
   8   9  13      114.01      108.15     10.82 o 
   0  10  13     1799.42     1656.10     45.38 o 
   1  10  13     7070.78     5992.36     57.90 o 
   2  10  13      221.41      196.37     15.59 o 
   3  10  13     2621.41     2585.69     31.83 o 
   4  10  13       37.94       35.47      9.48 o 
   5  10  13     5791.31     5684.87     85.20 o 
   6  10  13      304.00      316.19     25.06 o 
   7  10  13     3287.20     3338.81     56.68 o 
   8  10  13        3.11       10.93     11.12 o 
   1  11  13       78.78       67.67     16.22 o 
   2  11  13     1377.99     1190.58     27.15 o 
   3  11  13      121.70      105.53     11.31 o 
   4  11  13      849.63      830.21     18.03 o 
   5  11  13      946.74      948.37     35.35 o 
   6  11  13      335.29      356.28     23.33 o 
   7  11  13      369.59      435.83     21.23 o 
   0  12  13     1821.99     1787.68     44.65 o 
   1  12  13     4327.44     3960.53     95.13 o 
   2  12  13      240.05      228.29     15.56 o 
   3  12  13     3446.43     3493.93     49.30 o 
   4  12  13       58.80       62.80     15.85 o 
   5  12  13     3978.06     4272.70     60.14 o 
   6  12  13       23.06       34.72     12.03 o 
   1  13  13        7.18        8.27     10.01 o 
   2  13  13       13.02        8.14      9.37 o 
   3  13  13        1.23        6.38      8.95 o 
   4  13  13       62.66       70.20     16.40 o 
   5  13  13      709.14      761.49     21.78 o 
   0  14  13      791.94      818.26     26.52 o 
   1  14  13     3479.28     3481.09    120.51 o 
   2  14  13       66.34       72.88      9.72 o 
   3  14  13     2443.71     2792.98     68.84 o 
   1  15  13      143.76      155.04      8.43 o 
   2  15  13      149.17      184.61     12.03 o 
   0   0  14    54913.08    57759.63    226.80 o 
   1   0  14     9732.25     9835.35    280.28 o 
   2   0  14    43708.74    44988.04    142.35 o 
   3   0  14     8613.02     9677.62    193.54 o 
   4   0  14    10432.69    10807.73    542.80 o 
   5   0  14     3117.71     3628.04    278.01 o 
   6   0  14     5030.60     4924.43     59.73 o 
   7   0  14      184.64      222.12     33.08 o 
   8   0  14     9623.31     8709.04    116.18 o 
   9   0  14      705.67      694.79     34.44 o 
  10   0  14     3724.47     3788.13     38.68 o 
  11   0  14      575.16      692.33     19.77 o 
   1   1  14      913.77     1054.32     16.79 o 
   2   1  14     5475.50     6547.38     68.76 o 
   3   1  14        4.56       10.71      8.87 o 
   4   1  14       24.52       73.41     13.55 o 
   5   1  14      295.38      341.19     19.16 o 
   6   1  14     1225.84     1119.27     30.53 o 
   7   1  14       48.95       39.60     11.89 o 
   8   1  14       17.33        0.99     13.82 o 
   9   1  14       29.91       20.40      9.92 o 
  10   1  14      112.89      106.65      7.93 o 
  11   1  14       50.92       45.20     10.93 o 
   0   2  14    27016.24    27875.03    337.23 o 
   1   2  14    10772.45    11647.39    175.68 o 
   2   2  14    21434.97    21799.52    122.34 o 
   3   2  14      428.59      353.35     12.89 o 
   4   2  14    18822.18    21473.83    126.46 o 
   5   2  14     5649.94     5498.04     62.79 o 
   6   2  14    12421.38    11720.63     76.52 o 
   7   2  14      256.65      181.57     17.22 o 
   8   2  14     3101.46     2947.94     52.48 o 
   9   2  14      295.53      342.58     14.39 o 
  10   2  14     1850.81     1832.05     23.17 o 
   1   3  14     3179.87     3703.71     30.64 o 
   2   3  14      189.12      223.76     14.44 o 
   3   3  14      546.39      630.86     18.78 o 
   4   3  14      962.60      895.22     23.26 o 
   5   3  14     2207.52     2227.07     36.43 o 
   6   3  14     2799.49     2606.44     46.77 o 
   7   3  14      958.22      873.08     25.49 o 
   8   3  14     2065.53     2024.58     49.31 o 
   9   3  14        2.80       -0.98     13.47 o 
  10   3  14      204.03      232.16     13.91 o 
   0   4  14    11382.09    11536.93     76.61 o 
   1   4  14     3871.51     4278.68     55.58 o 
   2   4  14    11890.85    12338.80     87.09 o 
   3   4  14     3042.37     3590.75     52.31 o 
   4   4  14     6884.16     6818.53    196.73 o 
   5   4  14      271.66      303.78     21.15 o 
   6   4  14     8037.79     7124.81    121.96 o 
   7   4  14      258.48      247.74     15.03 o 
   8   4  14     5960.28     5571.49     62.81 o 
   9   4  14     1432.10     1549.75     31.06 o 
  10   4  14     1915.06     2016.02     40.91 o 
   1   5  14      100.90      159.96     16.04 o 
   2   5  14       49.40       57.44     15.52 o 
   3   5  14        0.82       39.55     13.51 o 
   4   5  14      458.49      421.12     19.29 o 
   5   5  14      365.42      361.97     20.99 o 
   6   5  14      381.17      370.56     17.06 o 
   7   5  14       13.16       10.62     11.90 o 
   8   5  14      770.29      785.66     21.01 o 
   9   5  14       29.87       45.45      9.52 o 
  10   5  14      724.10      830.19     25.24 o 
   0   6  14    10190.49     8565.77    304.89 o 
   1   6  14     3713.50     3348.42     58.82 o 
   2   6  14     5476.72     4807.48     50.86 o 
   3   6  14     2789.04     2603.87     38.59 o 
   4   6  14     5284.58     4791.84    145.38 o 
   5   6  14     2626.16     2413.41    117.73 o 
   6   6  14     8216.34     7479.01    260.92 o 
   7   6  14     1496.88     1443.53     34.09 o 
   8   6  14     4607.65     4794.60     78.55 o 
   9   6  14      659.17      749.44     19.48 o 
   1   7  14      582.77      489.58     15.97 o 
   2   7  14       15.07       15.27      7.96 o 
   3   7  14     1585.48     1495.34     22.64 o 
   4   7  14      220.75      233.04     18.30 o 
   5   7  14      348.47      287.76     28.06 o 
   6   7  14       99.94       85.77     15.53 o 
   7   7  14      129.31      118.28     15.10 o 
   8   7  14       73.39       57.30     11.46 o 
   9   7  14        0.03        2.32      8.87 o 
   0   8  14     2679.80     2099.13     51.57 o 
   1   8  14      228.87      219.30     16.12 o 
   2   8  14     6070.91     5378.99     46.90 o 
   3   8  14     4808.89     4514.03     36.69 o 
   4   8  14     6292.38     5595.76     90.57 o 
   5   8  14       48.09       39.09     20.68 o 
   6   8  14     1780.81     1730.55     50.84 o 
   7   8  14     2081.29     2188.41     82.55 o 
   8   8  14     1088.22     1162.10     32.44 o 
   9   8  14        9.01        7.02     11.39 o 
   1   9  14      228.64      214.30     11.40 o 
   2   9  14      253.97      253.17     30.62 o 
   3   9  14        0.09        3.05      9.27 o 
   4   9  14        0.30        6.44     10.13 o 
   5   9  14       25.60       39.83     13.88 o 
   6   9  14      736.37      691.14     34.53 o 
   7   9  14       18.24       19.68     16.40 o 
   8   9  14        3.91       13.94     13.49 o 
   0  10  14     1749.97     1584.48     44.47 o 
   1  10  14      189.84      166.17     15.70 o 
   2  10  14      622.25      583.10     27.14 o 
   3  10  14      117.62      156.36     11.56 o 
   4  10  14      786.36      849.52     18.55 o 
   5  10  14       99.16      122.56     21.32 o 
   6  10  14      320.86      319.28     24.06 o 
   7  10  14      319.55      311.08     21.60 o 
   8  10  14       55.98       45.56     10.93 o 
   1  11  14       30.84       46.13     12.19 o 
   2  11  14      928.77      751.12     22.26 o 
   3  11  14       83.29      111.82     11.53 o 
   4  11  14      830.85      892.52     17.85 o 
   5  11  14      667.82      708.36     30.16 o 
   6  11  14       28.62       23.69     14.94 o 
   7  11  14       43.94       38.45     12.03 o 
   0  12  14     2047.16     1863.49     44.38 o 
   1  12  14      175.72      161.80     14.52 o 
   2  12  14      447.63      427.38     17.23 o 
   3  12  14     2259.88     2127.92     30.25 o 
   4  12  14      238.83      238.20     10.33 o 
   5  12  14      205.43      223.61     17.04 o 
   6  12  14        6.60       12.48      9.75 o 
   1  13  14      151.94      134.96     11.62 o 
   2  13  14       86.28       83.93     10.23 o 
   3  13  14       29.21       36.08      8.98 o 
   4  13  14       83.59       83.76     14.21 o 
   0  14  14       80.84       90.57     15.13 o 
   1  14  14      110.13      124.55     10.16 o 
   2  14  14       36.53       59.45     12.53 o 
   3  14  14       12.07       18.22      9.84 o 
   1   1  15      376.86      357.22     11.96 o 
   2   1  15       14.02       37.71      7.43 o 
   3   1  15      559.58      649.41     17.83 o 
   4   1  15      400.02      479.61     30.77 o 
   5   1  15      553.32      575.70     16.71 o 
   6   1  15      386.83      391.77     16.16 o 
   7   1  15      956.77      865.66     25.05 o 
   8   1  15      328.51      331.40     15.46 o 
   9   1  15      234.28      203.69     12.44 o 
  10   1  15       37.98       30.52      6.79 o 
   0   2  15     5257.86     5669.48     53.33 o 
   1   2  15     1737.38     1722.40     29.04 o 
   2   2  15      559.78      655.42     19.23 o 
   3   2  15        3.09       33.81     13.31 o 
   4   2  15       39.29       30.09     13.61 o 
   5   2  15      993.32      927.22     20.14 o 
   6   2  15       62.99       56.31     11.37 o 
   7   2  15        7.18       13.26     10.98 o 
   8   2  15      908.07      882.59     36.12 o 
   9   2  15        3.44        7.21     12.35 o 
  10   2  15      262.28      254.42     10.79 o 
   1   3  15      382.87      405.69     13.01 o 
   2   3  15     1717.53     2054.59     27.27 o 
   3   3  15      398.40      424.62     19.46 o 
   4   3  15      283.19      290.95     15.52 o 
   5   3  15      116.96      118.69     11.82 o 
   6   3  15     1396.16     1429.60     28.92 o 
   7   3  15        5.00       19.97     11.64 o 
   8   3  15      908.58      802.14     27.65 o 
   9   3  15      318.55      273.67     23.37 o 
  10   3  15      369.63      381.31     11.56 o 
   0   4  15    10395.46    10882.85    281.61 o 
   1   4  15     1440.61     1478.44     21.53 o 
   2   4  15     3015.42     3237.12     37.82 o 
   3   4  15      603.65      699.07     20.22 o 
   4   4  15     2517.32     2338.71     36.35 o 
   5   4  15       13.81       20.45     10.66 o 
   6   4  15     1948.12     1721.13     40.91 o 
   7   4  15       83.36      108.61     13.57 o 
   8   4  15     1785.70     1746.69     43.15 o 
   9   4  15      131.73       99.68     10.40 o 
  10   4  15      765.84      844.13     25.70 o 
   1   5  15      853.39      893.07     35.17 o 
   2   5  15       43.72       53.27     10.12 o 
   3   5  15      842.66      783.95     16.08 o 
   4   5  15      400.50      371.57     17.36 o 
   5   5  15      620.05      549.12     24.83 o 
   6   5  15     2129.71     2041.17     34.92 o 
   7   5  15       60.68       43.29     12.12 o 
   8   5  15       24.93       23.05     10.92 o 
   9   5  15      177.18      245.31     19.36 o 
  10   5  15      505.83      589.45     19.41 o 
   0   6  15     8893.93     7379.71    439.15 o 
   1   6  15     1404.30     1273.75     27.69 o 
   2   6  15     8387.34     7499.66     64.85 o 
   3   6  15     3883.27     3798.32     46.85 o 
   4   6  15     9142.79     8378.36    278.05 o 
   5   6  15     1834.21     1601.25     95.68 o 
   6   6  15     2716.50     2496.12     46.04 o 
   7   6  15      535.70      519.90     21.44 o 
   8   6  15      652.55      634.49     20.91 o 
   9   6  15       26.16       51.65      9.01 o 
   1   7  15      122.10       89.34      9.80 o 
   2   7  15     3655.05     3547.93     41.48 o 
   3   7  15      174.60      173.05      9.67 o 
   4   7  15     1415.08     1539.97     98.55 o 
   5   7  15       16.74       15.49     18.41 o 
   6   7  15      114.83      103.15     23.60 o 
   7   7  15      711.87      708.35     32.44 o 
   8   7  15      358.60      360.60     20.59 o 
   9   7  15     1139.93     1157.64     48.02 o 
   0   8  15     9503.32     7665.45     98.41 o 
   1   8  15      108.03       95.51     18.39 o 
   2   8  15     7795.61     7043.36     59.47 o 
   3   8  15      767.73      700.73     16.22 o 
   4   8  15     4959.80     4326.18     80.28 o 
   5   8  15     1633.96     1543.57     49.39 o 
   6   8  15     1355.24     1204.69     43.65 o 
   7   8  15      888.00      890.79     35.72 o 
   8   8  15      625.38      683.58     27.70 o 
   1   9  15      126.64      108.26     10.50 o 
   2   9  15      190.22      207.17     14.84 o 
   3   9  15      128.24      111.46     10.89 o 
   4   9  15      309.79      282.87     17.33 o 
   5   9  15      233.23      235.93     16.65 o 
   6   9  15     1254.97     1246.15     40.46 o 
   7   9  15       49.65       31.35     16.95 o 
   8   9  15       27.41       23.14     13.76 o 
   0  10  15     9227.41     7762.49     91.85 o 
   1  10  15       25.54       20.43     12.73 o 
   2  10  15     6683.75     5853.73     78.18 o 
   3  10  15      137.82      167.59     11.60 o 
   4  10  15     5142.10     4966.18     52.61 o 
   5  10  15      109.23      150.22     17.04 o 
   6  10  15     3854.83     3935.10     62.60 o 
   7  10  15      798.68      804.04     27.79 o 
   1  11  15      241.04      222.46     15.38 o 
   2  11  15      991.41      935.01     53.03 o 
   3  11  15       85.27      115.92     10.42 o 
   4  11  15      302.41      297.39     11.64 o 
   5  11  15       21.44       48.38     15.31 o 
   6  11  15      430.80      477.19     22.69 o 
   7  11  15      259.17      245.93     15.31 o 
   0  12  15     3912.21     3509.75     57.13 o 
   1  12  15     1149.49     1132.75     24.77 o 
   2  12  15     3881.54     3797.02     43.60 o 
   3  12  15      530.93      592.96     16.63 o 
   4  12  15     3730.57     4090.98     28.78 o 
   5  12  15     1401.30     1500.74     32.71 o 
   6  12  15     3663.81     4051.46     43.83 o 
   1  13  15      218.22      207.96     11.89 o 
   2  13  15      573.63      511.60     27.11 o 
   3  13  15       75.14       87.48     15.67 o 
   0  14  15      332.05      317.83     16.58 o 
   1  14  15      513.69      634.84     16.04 o 
   2  14  15     1707.23     1982.32     21.33 o 
   0   0  16       67.27       27.97     16.40 o 
   1   0  16    11449.75    10940.13    323.93 o 
   2   0  16     1955.78     2291.17     92.67 o 
   3   0  16     7116.68     6789.93    392.18 o 
   4   0  16     3471.41     3440.81     50.64 o 
   5   0  16    19373.14    18945.12    121.33 o 
   6   0  16     2983.02     3140.39     50.04 o 
   7   0  16     2525.05     2694.85    225.98 o 
   8   0  16     3385.28     3262.91     69.71 o 
   9   0  16     2160.78     2476.80    179.69 o 
  10   0  16     1252.68     1362.88     34.63 o 
   1   1  16      258.94      345.85     12.66 o 
   2   1  16      163.00      209.65     11.28 o 
   3   1  16       12.81       14.00     16.42 o 
   4   1  16     1010.36     1051.98     40.46 o 
   5   1  16      541.58      609.02     17.42 o 
   6   1  16      444.95      414.60     15.22 o 
   7   1  16      584.16      667.92     24.13 o 
   8   1  16      186.54      178.69     16.84 o 
   9   1  16     3118.08     2967.78     42.23 o 
  10   1  16      120.55       95.36      9.31 o 
   0   2  16       67.30       38.91     11.64 o 
   1   2  16    18536.82    19192.93     94.82 o 
   2   2  16      154.52      201.06     21.60 o 
   3   2  16    16172.26    17093.68    608.02 o 
   4   2  16      752.85      700.99     33.89 o 
   5   2  16    10747.63    10531.63    203.12 o 
   6   2  16      527.32      546.88     16.52 o 
   7   2  16     5566.50     5322.94     74.76 o 
   8   2  16     1547.15     1551.73     45.54 o 
   9   2  16     4037.86     4166.60     48.63 o 
  10   2  16     1583.02     1590.00     19.19 o 
   1   3  16       11.03        5.65      9.33 o 
   2   3  16      366.40      507.81     29.89 o 
   3   3  16      279.06      248.46     14.66 o 
   4   3  16      840.32      869.80     23.29 o 
   5   3  16       92.07       72.78     11.40 o 
   6   3  16      347.60      344.05     29.62 o 
   7   3  16     2042.51     1935.66     32.59 o 
   8   3  16      646.32      550.10     24.01 o 
   9   3  16     2506.90     2433.85     36.52 o 
  10   3  16      175.78      146.49     18.54 o 
   0   4  16      786.66      816.80     33.90 o 
   1   4  16    20672.20    19643.43    291.90 o 
   2   4  16     1861.42     1940.79     45.27 o 
   3   4  16    10769.81    10037.99     90.30 o 
   4   4  16     2424.81     2529.35     45.59 o 
   5   4  16     2896.69     2522.32     47.38 o 
   6   4  16     2027.36     2013.73     42.74 o 
   7   4  16     3100.29     3171.03     39.83 o 
   8   4  16      257.35      296.64     33.53 o 
   9   4  16     3311.50     3515.41     41.45 o 
  10   4  16      181.99      191.65      9.20 o 
   1   5  16        7.49       16.36     10.86 o 
   2   5  16     1159.71     1101.00     27.25 o 
   3   5  16      630.98      605.23     16.36 o 
   4   5  16      243.99      203.16     15.45 o 
   5   5  16      138.29      107.21     12.98 o 
   6   5  16      304.10      328.07     23.85 o 
   7   5  16      535.56      518.21     18.84 o 
   8   5  16        8.64        6.60     12.98 o 
   9   5  16      711.86      850.93     33.67 o 
   0   6  16     1147.07      912.23     71.39 o 
   1   6  16     5011.51     4351.12     54.04 o 
   2   6  16     1154.72     1051.25     23.32 o 
   3   6  16     8099.69     7283.92     66.32 o 
   4   6  16     1670.19     1752.21     41.78 o 
   5   6  16     3554.93     3078.12     69.62 o 
   6   6  16      719.54      666.54     36.72 o 
   7   6  16     3268.05     3464.61    128.75 o 
   8   6  16      752.83      834.58     21.72 o 
   9   6  16      572.47      683.70     26.15 o 
   1   7  16     2019.99     1596.39     33.19 o 
   2   7  16      866.26      868.27     24.57 o 
   3   7  16     2523.51     2438.95     28.00 o 
   4   7  16       11.37       -0.68     11.75 o 
   5   7  16       91.15       97.41     20.68 o 
   6   7  16       83.87       60.59     19.77 o 
   7   7  16        9.96       15.40     16.49 o 
   8   7  16       29.95       25.74     10.48 o 
   0   8  16      736.03      626.17     33.35 o 
   1   8  16     6305.17     5400.73    117.50 o 
   2   8  16        7.45       32.95      9.60 o 
   3   8  16     2019.71     2031.05     28.50 o 
   4   8  16      231.43      193.72     25.42 o 
   5   8  16     4652.05     4221.85     76.91 o 
   6   8  16        9.97       42.83     20.41 o 
   7   8  16     2383.77     2517.27     53.21 o 
   8   8  16      153.79      206.48     17.95 o 
   1   9  16       91.33       76.16     10.29 o 
   2   9  16      838.14      755.08     52.62 o 
   3   9  16        5.32        4.40      9.64 o 
   4   9  16      127.36      132.13     13.99 o 
   5   9  16      229.77      234.73     32.39 o 
   6   9  16       11.12        6.56     15.13 o 
   7   9  16       32.57       37.54     14.76 o 
   8   9  16        1.49        0.18     11.57 o 
   0  10  16      286.11      269.90     24.06 o 
   1  10  16      333.76      329.46     17.65 o 
   2  10  16      224.83      195.02     12.39 o 
   3  10  16      658.49      699.23     17.41 o 
   4  10  16      839.14      814.91     23.18 o 
   5  10  16     1494.49     1606.85     28.23 o 
   6  10  16      111.95      128.57     16.67 o 
   7  10  16     2038.08     2290.75     40.09 o 
   1  11  16        8.91        4.33     10.50 o 
   2  11  16      103.92       90.83     12.14 o 
   3  11  16      489.91      423.52     15.79 o 
   4  11  16      655.49      657.52     21.41 o 
   5  11  16       57.72       64.24     14.03 o 
   6  11  16      311.28      360.83     18.86 o 
   0  12  16      516.76      486.49     24.78 o 
   1  12  16       17.51       17.96     10.72 o 
   2  12  16       20.99       23.64      9.96 o 
   3  12  16      243.42      261.46     12.69 o 
   4  12  16       26.67       38.40      9.48 o 
   5  12  16      213.48      221.88     14.12 o 
   1  13  16       14.38       23.17      9.57 o 
   2  13  16       33.69       39.41      8.39 o 
   3  13  16        8.85       21.95     11.44 o 
   0  14  16      436.39      439.29     17.31 o 
   1  14  16       18.32       29.26      9.70 o 
   1   1  17      453.49      586.07     19.57 o 
   2   1  17      660.77      701.33     25.32 o 
   3   1  17      575.89      635.85     19.96 o 
   4   1  17      241.42      238.95     13.41 o 
   5   1  17      188.28      194.84     12.83 o 
   6   1  17      333.73      331.54     14.33 o 
   7   1  17        2.15        7.33      9.95 o 
   8   1  17        9.91       20.84     10.81 o 
   9   1  17      335.86      312.49     15.71 o 
  10   1  17      169.67      197.99     10.87 o 
   0   2  17     6437.31     7457.78    139.64 o 
   1   2  17      538.97      532.44     21.00 o 
   2   2  17      434.88      463.94     69.89 o 
   3   2  17     1766.78     1912.53     31.07 o 
   4   2  17       72.65       72.18     12.87 o 
   5   2  17     2780.85     2788.82     33.63 o 
   6   2  17      460.40      500.68     16.64 o 
   7   2  17      161.25      136.16     13.82 o 
   8   2  17      557.45      551.23     22.26 o 
   9   2  17       12.06       31.83     11.46 o 
  10   2  17      822.98      802.91     16.88 o 
   1   3  17       25.87       20.04     15.63 o 
   2   3  17      659.22      642.29     18.21 o 
   3   3  17      149.80      164.72     14.95 o 
   4   3  17     4397.54     4290.24     48.39 o 
   5   3  17      768.40      776.58     47.98 o 
   6   3  17      846.99      765.19     24.14 o 
   7   3  17        4.95       18.35     11.65 o 
   8   3  17      335.16      347.42     15.26 o 
   9   3  17        3.04        3.58     10.30 o 
   0   4  17      318.18      280.83     29.43 o 
   1   4  17     1829.07     1729.70     37.21 o 
   2   4  17      380.27      346.88     17.10 o 
   3   4  17     2519.13     2294.40     29.34 o 
   4   4  17     2431.96     2274.59     54.24 o 
   5   4  17     1526.54     1536.27     36.62 o 
   6   4  17      415.51      423.81     18.16 o 
   7   4  17      482.36      515.67     18.27 o 
   8   4  17       31.94       32.11     10.30 o 
   9   4  17      276.68      341.49     13.79 o 
   1   5  17      552.35      498.53     14.47 o 
   2   5  17       35.59       34.72     10.18 o 
   3   5  17      811.46      736.35     25.24 o 
   4   5  17        5.52        4.09     26.06 o 
   5   5  17       93.25       83.15     13.20 o 
   6   5  17      182.29      172.13     18.35 o 
   7   5  17      114.71      155.14     13.04 o 
   8   5  17      146.31      165.49     18.00 o 
   9   5  17      332.08      388.13     12.98 o 
   0   6  17     6533.40     5495.16    202.29 o 
   1   6  17      600.83      453.64     17.83 o 
   2   6  17     2460.87     2177.57     34.98 o 
   3   6  17     2204.12     1912.66     26.67 o 
   4   6  17     1735.09     1590.85     50.53 o 
   5   6  17      668.15      558.38     33.62 o 
   6   6  17     1024.01      975.16     41.37 o 
   7   6  17     2408.66     2346.88     54.95 o 
   8   6  17      333.34      362.11     15.09 o 
   1   7  17      279.37      226.56     13.56 o 
   2   7  17     1808.79     1583.79     24.55 o 
   3   7  17      704.41      687.44     16.98 o 
   4   7  17      656.75      746.35     19.85 o 
   5   7  17        2.08       -3.46     20.87 o 
   6   7  17       69.22       69.98     19.96 o 
   7   7  17      261.00      278.10     22.60 o 
   8   7  17      342.69      421.61     21.60 o 
   0   8  17    15140.96    12118.02    127.66 o 
   1   8  17     3720.40     2965.52     70.16 o 
   2   8  17     6196.65     5707.24     89.57 o 
   3   8  17     5976.51     5666.18     60.83 o 
   4   8  17      299.57      261.51     26.42 o 
   5   8  17     2560.35     2452.21     58.59 o 
   6   8  17      196.01      194.18     22.87 o 
   7   8  17     2264.64     2510.80     50.66 o 
   8   8  17     1663.03     2050.01     37.27 o 
   1   9  17      271.38      240.44     12.80 o 
   2   9  17       86.14       59.48     12.40 o 
   3   9  17      111.56      115.53     10.89 o 
   4   9  17      933.73      833.43     38.77 o 
   5   9  17        8.97       10.66     11.92 o 
   6   9  17       17.97        9.57     16.31 o 
   7   9  17       63.71       79.00     13.49 o 
   0  10  17     3350.85     3035.84     56.59 o 
   1  10  17     5211.76     4511.03    107.57 o 
   2  10  17     1815.95     1626.31     61.73 o 
   3  10  17     1794.94     1906.95     99.41 o 
   4  10  17     1293.90     1359.10     50.62 o 
   5  10  17     2704.08     2944.03     75.49 o 
   6  10  17      867.46      937.08     29.25 o 
   7  10  17      950.80      974.62     24.78 o 
   1  11  17      201.51      169.06     13.78 o 
   2  11  17       26.38       29.50     12.85 o 
   3  11  17       76.80       66.36      8.91 o 
   4  11  17      110.46      121.23     11.23 o 
   5  11  17       66.43       48.75     13.30 o 
   6  11  17       28.13       39.36     10.21 o 
   0  12  17     1663.66     1642.52     37.72 o 
   1  12  17     2825.38     2784.58     32.76 o 
   2  12  17     1903.25     1972.90     27.56 o 
   3  12  17     1986.96     2039.20    141.74 o 
   4  12  17      980.38     1098.44     53.99 o 
   1  13  17       95.22       89.32      8.94 o 
   2  13  17      140.79      166.38      9.63 o 
   3  13  17       56.05       84.29     10.39 o 
   0  14  17      532.96      632.10     17.13 o 
   0   0  18    28466.92    26377.44    197.73 o 
   1   0  18     1994.99     2008.64     58.95 o 
   2   0  18    12345.17    11135.56    132.67 o 
   3   0  18      399.04      369.58     29.98 o 
   4   0  18     8413.34     7955.14    597.29 o 
   5   0  18      189.10      188.70     16.91 o 
   6   0  18    10343.04    10129.17     87.49 o 
   7   0  18      412.70      498.82     21.58 o 
   8   0  18     6847.76     6339.84     90.66 o 
   9   0  18      370.04      344.80     23.60 o 
  10   0  18     2822.17     3295.80     41.64 o 
   1   1  18     1556.33     1574.91     36.44 o 
   2   1  18     1183.90     1212.59     29.63 o 
   3   1  18       39.65       10.68     17.62 o 
   4   1  18     2354.57     2387.81     42.37 o 
   5   1  18        7.28       12.12     10.65 o 
   6   1  18       83.36       90.85     10.85 o 
   7   1  18       60.15       34.15      9.52 o 
   8   1  18      731.81      771.50     19.17 o 
   9   1  18     1074.08     1056.36     23.58 o 
   0   2  18    20018.18    18655.25    393.64 o 
   1   2  18      738.01      786.93     97.13 o 
   2   2  18    13758.38    12904.13     81.95 o 
   3   2  18     1101.83     1181.94     33.11 o 
   4   2  18    10415.13     9457.35     99.19 o 
   5   2  18     3073.26     3133.42     69.78 o 
   6   2  18    13653.46    13750.48    304.96 o 
   7   2  18       49.73       30.54     11.29 o 
   8   2  18     7248.68     7238.38     66.15 o 
   9   2  18       17.13       16.79      8.17 o 
   1   3  18       80.45       95.16     16.22 o 
   2   3  18       22.56       44.33     14.36 o 
   3   3  18      117.09      102.37     13.73 o 
   4   3  18        7.26        6.57     15.85 o 
   5   3  18      354.45      346.57     18.68 o 
   6   3  18        6.92       23.35     10.95 o 
   7   3  18        5.03        4.83     11.30 o 
   8   3  18      418.00      446.76     15.56 o 
   9   3  18      383.50      385.23     15.03 o 
   0   4  18    14981.89    14192.12    405.62 o 
   1   4  18     1195.52     1254.32     38.35 o 
   2   4  18    15792.14    14296.54    111.01 o 
   3   4  18     6626.35     6403.33     47.88 o 
   4   4  18    12001.55    11966.49    254.41 o 
   5   4  18      150.43      178.71     38.36 o 
   6   4  18    10307.81     9972.57    207.43 o 
   7   4  18      452.91      426.71     16.69 o 
   8   4  18     6605.37     6832.03     47.81 o 
   9   4  18        3.54        1.53     11.21 o 
   1   5  18      123.55      120.22     12.05 o 
   2   5  18       98.85       92.91     10.65 o 
   3   5  18      473.78      467.69     15.43 o 
   4   5  18      358.71      327.23     13.98 o 
   5   5  18      422.14      399.14     42.96 o 
   6   5  18       39.82       58.32     22.69 o 
   7   5  18      851.96      855.94     24.07 o 
   8   5  18      324.79      380.92     15.42 o 
   0   6  18     4874.40     4112.36     66.24 o 
   1   6  18     2419.11     2165.60     36.65 o 
   2   6  18     4177.08     3684.28     48.49 o 
   3   6  18        4.62       16.17     10.96 o 
   4   6  18     3161.85     3174.41     49.57 o 
   5   6  18      147.81      121.92     23.96 o 
   6   6  18     4833.49     4536.76     79.91 o 
   7   6  18      129.58      153.08     20.41 o 
   8   6  18     3731.03     4161.99     57.95 o 
   1   7  18      350.86      289.31     15.48 o 
   2   7  18        8.32       18.92      8.51 o 
   3   7  18        6.22        8.59      8.56 o 
   4   7  18      393.53      405.27     22.32 o 
   5   7  18      102.66       82.83     21.50 o 
   6   7  18       52.19       51.94     20.68 o 
   7   7  18       50.03       56.40     17.68 o 
   8   7  18       52.29       69.98     12.67 o 
   0   8  18     2277.40     1909.32     53.67 o 
   1   8  18      796.55      687.24     20.09 o 
   2   8  18     1677.52     1529.17     44.82 o 
   3   8  18      388.83      364.76     22.91 o 
   4   8  18     3530.26     3292.70     67.34 o 
   5   8  18       99.67      105.57     13.20 o 
   6   8  18     2202.35     2274.35     51.21 o 
   7   8  18       11.31       16.67     14.21 o 
   8   8  18     1406.66     1649.45     29.89 o 
   1   9  18       50.02       32.34      9.30 o 
   2   9  18      123.63      105.33     11.80 o 
   3   9  18        1.73        4.87      9.20 o 
   4   9  18      211.90      208.74     14.97 o 
   5   9  18        0.45        3.06     11.09 o 
   6   9  18      431.13      472.82     24.60 o 
   7   9  18        0.29       -2.00     12.57 o 
   0  10  18     4673.38     4181.21     64.24 o 
   1  10  18      572.35      507.49     18.59 o 
   2  10  18     1989.68     1855.87     44.79 o 
   3  10  18      110.86      111.94     13.54 o 
   4  10  18      766.87      814.50     50.43 o 
   5  10  18      358.18      362.83     19.00 o 
   6  10  18      484.12      565.58     22.32 o 
   1  11  18       22.21       22.14     10.61 o 
   2  11  18       53.78       42.57     17.86 o 
   3  11  18      139.46      120.54     11.48 o 
   4  11  18       11.23       19.32      9.12 o 
   5  11  18       16.75       31.80     11.85 o 
   0  12  18      313.25      311.99     18.50 o 
   1  12  18       89.94      127.37     16.90 o 
   2  12  18      163.09      173.87     10.82 o 
   3  12  18      449.58      495.63     12.85 o 
   1  13  18       52.40       50.44      7.85 o 
   2  13  18       14.43       20.14      6.40 o 
   1   1  19      213.57      196.49     13.15 o 
   2   1  19      742.88      761.15     23.27 o 
   3   1  19        7.11      -12.70     20.59 o 
   4   1  19       16.49       32.94     12.89 o 
   5   1  19      297.46      274.77     13.81 o 
   6   1  19      373.17      351.92     18.20 o 
   7   1  19       27.37       72.88     20.91 o 
   8   1  19      164.11      143.45     11.55 o 
   9   1  19       98.47       98.23     11.07 o 
   0   2  19      234.20      165.77     18.35 o 
   1   2  19     1874.75     1764.01     37.93 o 
   2   2  19       72.67       51.31     17.53 o 
   3   2  19      301.32      298.05     21.13 o 
   4   2  19      599.38      546.06     24.46 o 
   5   2  19        8.69       20.93     12.41 o 
   6   2  19     1493.85     1492.88     31.08 o 
   7   2  19      642.77      670.89     16.56 o 
   8   2  19      444.43      482.03     18.47 o 
   9   2  19        9.16       32.27      9.14 o 
   1   3  19     1216.98     1260.48     34.10 o 
   2   3  19     3315.48     3097.38     43.81 o 
   3   3  19      598.02      539.08     24.66 o 
   4   3  19       95.44       76.15     10.43 o 
   5   3  19      205.18      221.47     15.79 o 
   6   3  19       49.03       57.66     10.50 o 
   7   3  19      308.28      316.45     14.89 o 
   8   3  19      177.45      164.21     11.21 o 
   9   3  19        7.07      -12.57     12.67 o 
   0   4  19      128.75      155.75     38.00 o 
   1   4  19     2422.65     2243.78     56.86 o 
   2   4  19      117.15       74.22     20.23 o 
   3   4  19       89.56       89.21     11.19 o 
   4   4  19      143.53      159.19     21.02 o 
   5   4  19      386.37      414.36     18.38 o 
   6   4  19      544.65      536.66     20.35 o 
   7   4  19      442.24      447.02     18.75 o 
   8   4  19     1863.41     1949.51     28.48 o 
   1   5  19      261.84      248.42     17.02 o 
   2   5  19       53.49       45.21     10.73 o 
   3   5  19      688.62      629.42     17.91 o 
   4   5  19      270.08      278.13     17.35 o 
   5   5  19     1516.62     1546.94     86.93 o 
   6   5  19      720.54      706.18     34.81 o 
   7   5  19      701.40      711.19     32.53 o 
   8   5  19       23.16       37.18     15.03 o 
   0   6  19     1186.09      928.68     30.00 o 
   1   6  19      105.38       73.80     11.92 o 
   2   6  19     4127.92     3539.79     42.94 o 
   3   6  19       37.32       15.77     10.15 o 
   4   6  19      728.23      654.82     23.38 o 
   5   6  19     1927.78     1892.57    172.58 o 
   6   6  19     1425.93     1335.54     44.74 o 
   7   6  19      918.12      976.89     35.08 o 
   8   6  19     2777.07     3174.25     46.93 o 
   1   7  19        6.33        5.47     15.67 o 
   2   7  19       76.52       76.27     12.42 o 
   3   7  19       64.22       41.45     12.01 o 
   4   7  19      290.06      234.92     14.62 o 
   5   7  19      872.58      850.42     37.81 o 
   6   7  19      526.03      542.44     29.98 o 
   7   7  19      419.47      498.70     25.70 o 
   8   7  19       36.67       30.98     11.85 o 
   0   8  19       45.72       -2.37     23.33 o 
   1   8  19     2325.13     2104.24     39.58 o 
   2   8  19     1661.15     1526.09     36.25 o 
   3   8  19      342.22      321.38     18.21 o 
   4   8  19     2951.77     2944.72     62.42 o 
   5   8  19     2211.03     2214.02     73.17 o 
   6   8  19     2746.04     2680.83     52.30 o 
   7   8  19     2049.70     2310.98     42.10 o 
   1   9  19        4.54        7.90     12.13 o 
   2   9  19       35.58       34.80      9.42 o 
   3   9  19       17.89       21.64      9.17 o 
   4   9  19       61.29       67.19     11.76 o 
   5   9  19       46.54       45.51     10.50 o 
   6   9  19       11.46       17.22     11.75 o 
   7   9  19      276.78      354.64     16.67 o 
   0  10  19     1790.62     1732.82     41.82 o 
   1  10  19     1291.51     1306.37     26.11 o 
   2  10  19      485.83      486.19     17.14 o 
   3  10  19     1921.42     2184.82     79.23 o 
   4  10  19      869.94      914.77     39.23 o 
   5  10  19      113.82      150.93     18.63 o 
   6  10  19     1445.70     1577.47     30.25 o 
   1  11  19       10.67       12.14      9.56 o 
   2  11  19       19.60       42.08     12.48 o 
   3  11  19        2.28        8.40      8.70 o 
   4  11  19      110.65      122.70     22.42 o 
   0  12  19     4896.89     4696.04     53.67 o 
   1  12  19     1182.69     1337.94     29.89 o 
   2  12  19      722.06      752.28     23.51 o 
   3  12  19      778.83      841.58     20.87 o 
   1  13  19        1.82        9.26      6.10 o 
   0   0  20       93.45      147.16     26.88 o 
   1   0  20     9927.86     8947.56    246.80 o 
   2   0  20     2162.20     2159.27     64.88 o 
   3   0  20    11615.55    10455.81    136.22 o 
   4   0  20      498.99      452.77     34.99 o 
   5   0  20     7535.72     7867.28    382.16 o 
   6   0  20        1.76       15.67     13.38 o 
   7   0  20    10791.09    11058.42    225.80 o 
   8   0  20       31.86       29.25     16.40 o 
   9   0  20     2643.16     3023.08     43.28 o 
   1   1  20        0.67       10.36     22.71 o 
   2   1  20     1288.02     1215.51     28.53 o 
   3   1  20       20.35       34.09     16.33 o 
   4   1  20      864.92      784.06     30.15 o 
   5   1  20      822.28      850.22     32.96 o 
   6   1  20     1014.15     1000.22     20.63 o 
   7   1  20      794.07      827.90     17.47 o 
   8   1  20       15.34        8.77      8.88 o 
   9   1  20       15.90       13.30     11.85 o 
   0   2  20      356.68      351.53     25.10 o 
   1   2  20    17326.15    15939.02    261.56 o 
   2   2  20      130.08      175.47     18.27 o 
   3   2  20    15910.21    14536.42    283.93 o 
   4   2  20      107.26       90.72     22.51 o 
   5   2  20     4224.34     4154.85     64.65 o 
   6   2  20        8.97        5.13     10.19 o 
   7   2  20    13759.06    14019.62     92.61 o 
   8   2  20       53.95       69.30      9.34 o 
   1   3  20     1110.71      979.21     28.36 o 
   2   3  20        1.04        8.32     13.67 o 
   3   3  20     2506.32     2275.20     69.30 o 
   4   3  20        5.62       -0.43     11.07 o 
   5   3  20      586.43      546.04     20.26 o 
   6   3  20      183.65      177.78     13.51 o 
   7   3  20      146.25      141.34     14.39 o 
   8   3  20      119.59      128.70     19.27 o 
   0   4  20      549.22      530.18     33.26 o 
   1   4  20    12331.74    10688.58    116.13 o 
   2   4  20      341.29      365.36     22.16 o 
   3   4  20     3198.64     2953.82     67.75 o 
   4   4  20      281.22      293.78     14.12 o 
   5   4  20    11279.11    11281.83    614.78 o 
   6   4  20       48.90       88.30     14.53 o 
   7   4  20     5065.89     5381.81     77.09 o 
   8   4  20        0.45       12.57     12.30 o 
   1   5  20      122.27      129.88     14.38 o 
   2   5  20       83.33       88.73     11.08 o 
   3   5  20      693.68      706.89     18.76 o 
   4   5  20        2.13       -7.24     10.54 o 
   5   5  20      377.97      358.12     33.21 o 
   6   5  20       43.61       30.62     17.31 o 
   7   5  20      102.45      100.41     17.31 o 
   8   5  20        3.65        2.55     13.12 o 
   0   6  20      366.66      341.52     32.07 o 
   1   6  20    11238.61     9729.66    129.12 o 
   2   6  20        6.43        3.64      9.96 o 
   3   6  20     3148.49     3097.27     34.00 o 
   4   6  20      110.91      109.50     10.84 o 
   5   6  20     2197.76     2298.73    132.35 o 
   6   6  20      144.20      167.75     22.51 o 
   7   6  20     1822.39     1917.52     43.56 o 
   8   6  20        1.92       -4.65     11.94 o 
   1   7  20       22.49       35.05     13.76 o 
   2   7  20        3.21      -10.61     10.61 o 
   3   7  20        0.74        7.24     12.42 o 
   4   7  20      456.62      397.92     27.70 o 
   5   7  20      174.51      177.32     23.78 o 
   6   7  20      119.03      117.13     12.28 o 
   7   7  20     1143.13     1168.61     31.53 o 
   0   8  20        7.85       10.84     21.32 o 
   1   8  20     9338.78     8638.57    142.51 o 
   2   8  20      214.08      209.39     11.78 o 
   3   8  20     1611.31     1706.22     47.56 o 
   4   8  20      173.30      177.59     22.42 o 
   5   8  20     3622.71     3683.90     40.54 o 
   6   8  20       47.53       42.55     14.40 o 
   7   8  20      664.87      723.31     23.33 o 
   1   9  20      101.50       91.47     11.82 o 
   2   9  20        8.41       10.61     10.07 o 
   3   9  20       51.14       57.68      8.91 o 
   4   9  20      140.37      148.73     15.63 o 
   5   9  20      220.37      192.28     22.42 o 
   6   9  20       40.32       41.10     12.48 o 
   0  10  20      985.50      973.61     31.07 o 
   1  10  20      546.01      571.02     17.96 o 
   2  10  20       66.58       63.22      9.93 o 
   3  10  20     1108.92     1253.99     20.45 o 
   4  10  20      158.79      145.61     10.62 o 
   5  10  20      370.09      425.89     19.32 o 
   1  11  20       42.37       49.92      9.73 o 
   2  11  20       64.20       50.12      9.00 o 
   3  11  20       18.02       10.75     11.48 o 
   4  11  20      348.66      345.98     14.40 o 
   0  12  20       75.87       80.55     12.85 o 
   1  12  20       59.66       79.58     10.62 o 
   2  12  20       18.15       22.83      6.72 o 
   1   1  21        9.73        1.27     12.92 o 
   2   1  21        0.22        9.12     13.39 o 
   3   1  21        0.56       -4.47     13.80 o 
   4   1  21     1438.26     1306.84     41.82 o 
   5   1  21        2.48        0.48     12.58 o 
   6   1  21      435.68      402.28     14.23 o 
   7   1  21       45.78       45.57      8.50 o 
   8   1  21       91.78       83.96      8.65 o 
   0   2  21      270.41      258.62     18.93 o 
   1   2  21      409.00      342.97     21.56 o 
   2   2  21       11.65       30.30     18.44 o 
   3   2  21      274.61      288.10     22.81 o 
   4   2  21      188.25      170.01     18.84 o 
   5   2  21      753.74      805.45     22.85 o 
   6   2  21      721.98      665.27     19.66 o 
   7   2  21       25.74       48.80      8.48 o 
   8   2  21      215.41      245.99     23.46 o 
   1   3  21       27.96       22.32     16.99 o 
   2   3  21       95.99      121.99     19.39 o 
   3   3  21      189.97      224.78     19.69 o 
   4   3  21       11.07       14.09     10.60 o 
   5   3  21        3.19        6.10     15.00 o 
   6   3  21       84.84       84.04     14.20 o 
   7   3  21      262.06      274.00     23.33 o 
   8   3  21        4.75        1.37     12.39 o 
   0   4  21      105.74      123.58     19.21 o 
   1   4  21     1562.81     1438.37     49.71 o 
   2   4  21      315.70      234.91     15.73 o 
   3   4  21      297.65      248.63     15.99 o 
   4   4  21     2104.64     1985.26     41.03 o 
   5   4  21     1677.58     1597.12     89.98 o 
   6   4  21     1992.03     2023.58    181.05 o 
   7   4  21       14.43       47.29     17.13 o 
   8   4  21      225.67      242.38     16.22 o 
   1   5  21      781.80      598.05     21.92 o 
   2   5  21      672.83      639.41     21.90 o 
   3   5  21      523.71      482.08     17.73 o 
   4   5  21      135.91      133.51     11.93 o 
   5   5  21       97.14       80.82     15.38 o 
   6   5  21      527.34      473.37     28.70 o 
   7   5  21       61.62       68.61     16.31 o 
   8   5  21      543.14      536.97     18.95 o 
   0   6  21     7797.74     6888.38    102.97 o 
   1   6  21     8051.48     7112.29     62.05 o 
   2   6  21     2051.01     1869.82     27.83 o 
   3   6  21      263.60      282.34     13.56 o 
   4   6  21     1140.41     1226.82     43.09 o 
   5   6  21     1551.02     1483.25     45.83 o 
   6   6  21     2212.81     2171.75     49.57 o 
   7   6  21      510.30      561.66     24.24 o 
   1   7  21        0.47      -13.52     16.55 o 
   2   7  21     4786.41     4571.55     45.57 o 
   3   7  21       87.91       73.99     12.38 o 
   4   7  21       12.40       16.49     16.22 o 
   5   7  21      157.16      171.21     22.69 o 
   6   7  21      147.42      135.26     13.21 o 
   7   7  21      173.63      185.34     15.67 o 
   0   8  21     2097.56     1855.32     74.49 o 
   1   8  21     5068.26     4894.52     44.18 o 
   2   8  21     1506.34     1524.15     49.08 o 
   3   8  21      760.13      781.35     32.26 o 
   4   8  21     1066.62     1073.36     31.71 o 
   5   8  21     1228.02     1304.10     27.38 o 
   6   8  21     1171.42     1173.08     31.25 o 
   1   9  21        1.11        2.56     12.26 o 
   2   9  21      197.75      189.13     12.72 o 
   3   9  21      147.51      130.24     12.24 o 
   4   9  21     1184.53     1180.44     22.31 o 
   5   9  21        3.49       -0.79      8.47 o 
   6   9  21       20.82       13.76     10.21 o 
   0  10  21      778.99      847.69     27.34 o 
   1  10  21     1995.88     1995.30     27.68 o 
   2  10  21     2663.53     2835.86    182.24 o 
   3  10  21     1275.78     1237.22     29.98 o 
   4  10  21     2801.43     2964.88    118.18 o 
   1  11  21      163.02      148.42     13.17 o 
   2  11  21       52.53       51.46      8.23 o 
   3  11  21       14.71        7.56     10.48 o 
   0  12  21      861.09     1029.11     21.50 o 
   1  12  21     2033.28     2122.63     29.52 o 
   0   0  22    12328.96    11110.41    138.05 o 
   1   0  22        6.71        7.97     16.67 o 
   2   0  22    12014.48    10719.78    139.23 o 
   3   0  22      176.85      199.19     30.80 o 
   4   0  22     6837.25     6535.02    106.25 o 
   5   0  22     2192.48     2232.62     60.41 o 
   6   0  22     4553.96     4875.56    199.01 o 
   7   0  22      197.86      266.47     15.24 o 
   1   1  22      177.33      191.75     13.31 o 
   2   1  22        7.82       10.76     13.95 o 
   3   1  22       22.82       35.12     17.36 o 
   4   1  22        8.08       16.27     16.51 o 
   5   1  22       91.94       90.31     16.07 o 
   6   1  22       59.69       25.48     10.78 o 
   7   1  22       32.89       29.14      9.35 o 
   0   2  22     9070.65     8021.48    340.61 o 
   1   2  22       13.14       44.83     18.96 o 
   2   2  22     8802.87     8051.50     84.87 o 
   3   2  22      428.89      473.33     34.35 o 
   4   2  22     4058.85     4621.74     90.80 o 
   5   2  22       74.64       94.56     49.98 o 
   6   2  22     3791.27     4121.17     64.01 o 
   7   2  22       86.46      116.36     15.63 o 
   8   2  22     4325.01     4392.25     46.20 o 
   1   3  22     1361.75     1231.97     29.41 o 
   2   3  22      267.04      245.87     20.45 o 
   3   3  22     1043.25      923.49     21.04 o 
   4   3  22       45.18       46.94     10.81 o 
   5   3  22      204.26      184.49     17.67 o 
   6   3  22       46.22       10.09     13.50 o 
   7   3  22      121.84      142.51     19.32 o 
   0   4  22     3617.57     3358.00    261.15 o 
   1   4  22      377.06      360.47     19.57 o 
   2   4  22     3007.59     2741.47     34.19 o 
   3   4  22       71.12       67.14     10.98 o 
   4   4  22     6773.02     7171.80     65.45 o 
   5   4  22      395.24      417.48     20.55 o 
   6   4  22     4740.68     5366.83    412.41 o 
   7   4  22       64.47       74.54     16.67 o 
   1   5  22       94.01       57.39     11.80 o 
   2   5  22      110.39      121.92     17.62 o 
   3   5  22        2.29       10.59     12.78 o 
   4   5  22       92.43       71.67     10.80 o 
   5   5  22      304.94      275.11     17.00 o 
   6   5  22      408.00      402.29     26.15 o 
   7   5  22      400.52      351.18     20.41 o 
   0   6  22     3737.28     3300.18     72.53 o 
   1   6  22       69.49       61.41     13.36 o 
   2   6  22     2883.19     2720.51     32.34 o 
   3   6  22     1592.40     1540.42     27.42 o 
   4   6  22     3884.98     4415.48    175.00 o 
   5   6  22        2.37       42.10     18.13 o 
   6   6  22     3683.59     3770.99     59.14 o 
   7   6  22        5.68       17.86     12.48 o 
   1   7  22      276.98      266.90     20.47 o 
   2   7  22      367.67      356.23     21.04 o 
   3   7  22       11.33        9.77     10.85 o 
   4   7  22       88.95      106.15     18.22 o 
   5   7  22      381.23      368.31     24.06 o 
   6   7  22        2.79       11.21     11.21 o 
   0   8  22     2193.04     2096.78     35.23 o 
   1   8  22      279.68      266.02     12.70 o 
   2   8  22      783.85      762.83     17.88 o 
   3   8  22      309.51      322.84     22.60 o 
   4   8  22     1387.10     1590.96     26.30 o 
   5   8  22        2.48       -2.57      8.81 o 
   6   8  22     3318.63     3547.11     44.47 o 
   1   9  22      494.56      455.18     16.43 o 
   2   9  22      255.64      270.15     34.81 o 
   3   9  22       31.75       50.49     18.63 o 
   4   9  22        6.91        2.43      8.33 o 
   5   9  22       40.31       58.32     11.21 o 
   0  10  22     1001.57     1026.10     27.61 o 
   1  10  22      332.83      325.51     22.64 o 
   2  10  22      792.28      867.15     41.37 o 
   3  10  22       21.56       27.06     11.66 o 
   1  11  22       12.80        6.49      6.73 o 
   2  11  22       22.38       22.23      8.75 o 
   1   1  23        3.51        6.67     11.46 o 
   2   1  23      126.50      109.85     14.73 o 
   3   1  23       43.07       33.04     15.98 o 
   4   1  23       20.79       16.06     15.36 o 
   5   1  23      129.47       97.53     17.25 o 
   6   1  23      685.58      655.22     22.07 o 
   7   1  23        1.12        0.62      9.95 o 
   0   2  23     3888.21     3645.52    189.03 o 
   1   2  23      469.40      418.75     19.72 o 
   2   2  23       20.43       24.72     19.23 o 
   3   2  23      312.80      300.29     21.53 o 
   4   2  23       59.97       45.77     11.02 o 
   5   2  23        5.10        5.74     13.62 o 
   6   2  23      183.96      168.18     15.46 o 
   7   2  23       86.36       53.52     17.40 o 
   1   3  23        4.13       -5.15     13.85 o 
   2   3  23       96.95       91.11     16.71 o 
   3   3  23     1313.26     1227.07     23.30 o 
   4   3  23       18.52       39.64     10.61 o 
   5   3  23       16.12       15.61     12.82 o 
   6   3  23       86.69       91.60     17.22 o 
   7   3  23       43.82       38.63     13.58 o 
   0   4  23     2842.89     2653.81     56.08 o 
   1   4  23     5575.41     5155.91    113.12 o 
   2   4  23       45.79       38.40     11.07 o 
   3   4  23     3378.80     3416.55     50.53 o 
   4   4  23      205.35      226.28     12.34 o 
   5   4  23      538.31      579.90     25.51 o 
   6   4  23      290.24      318.52     22.37 o 
   7   4  23      312.50      312.72     18.32 o 
   1   5  23       17.67        0.36     10.90 o 
   2   5  23      431.54      410.46     15.90 o 
   3   5  23      139.63      145.83     11.97 o 
   4   5  23       26.93       31.18      9.59 o 
   5   5  23       35.19       29.32     12.25 o 
   6   5  23      244.66      245.02     19.23 o 
   7   5  23      497.10      526.58     20.50 o 
   0   6  23       45.67       68.70     25.42 o 
   1   6  23     2548.83     2437.26     75.08 o 
   2   6  23       50.33       56.57      9.54 o 
   3   6  23     4268.42     4548.50     54.40 o 
   4   6  23      424.98      437.06     39.86 o 
   5   6  23      754.53      733.70     30.34 o 
   6   6  23      263.83      310.09     12.04 o 
   1   7  23        4.68        3.13     10.83 o 
   2   7  23       22.48       20.32     11.50 o 
   3   7  23      147.61      118.38     11.57 o 
   4   7  23      560.24      521.66     26.88 o 
   5   7  23       12.79       13.67      8.18 o 
   6   7  23        8.80       11.39     12.21 o 
   0   8  23     1309.75     1235.54     27.24 o 
   1   8  23     1983.92     1969.80     23.20 o 
   2   8  23      561.45      566.14     20.18 o 
   3   8  23     3016.07     3168.85    213.58 o 
   4   8  23      420.21      429.26     14.68 o 
   5   8  23     3924.53     4316.29     50.07 o 
   1   9  23       36.42       31.81      9.55 o 
   2   9  23       96.74       96.28      9.46 o 
   3   9  23       72.71       81.01     14.40 o 
   4   9  23       10.93       -0.18     10.11 o 
   0  10  23      232.51      237.73     15.67 o 
   1  10  23     2829.91     3084.81     36.49 o 
   2  10  23      910.08      905.91     23.42 o 
   3  10  23     2676.36     2843.30     34.53 o 
   1  11  23       19.02       14.49      9.11 o 
   0   0  24     5277.88     5024.16     91.85 o 
   1   0  24     8904.54     8367.59    252.77 o 
   2   0  24     2092.72     1912.15     60.41 o 
   3   0  24     9053.59     8911.24    121.19 o 
   4   0  24      547.12      565.40     35.81 o 
   5   0  24    12914.09    12736.63    126.93 o 
   6   0  24       19.28       15.40     17.59 o 
   7   0  24     1352.27     1498.46     30.89 o 
   1   1  24      256.79      279.61     14.88 o 
   2   1  24       46.17       38.91     16.09 o 
   3   1  24      615.12      597.37     26.29 o 
   4   1  24      113.90      123.44     11.65 o 
   5   1  24      257.16      282.16     18.62 o 
   6   1  24     1113.27     1160.31     25.58 o 
   7   1  24       31.50       55.42     19.77 o 
   0   2  24     1939.07     1819.20    135.91 o 
   1   2  24     8601.11     7961.94     74.82 o 
   2   2  24       85.91       89.17     17.95 o 
   3   2  24     8878.56     8854.00     64.55 o 
   4   2  24      661.90      728.29     38.23 o 
   5   2  24     3619.44     3691.21     84.92 o 
   6   2  24       23.26       14.21     10.78 o 
   7   2  24     2338.50     2442.47     39.64 o 
   1   3  24      158.15      205.52     28.34 o 
   2   3  24      891.74      828.10     20.47 o 
   3   3  24       16.05       13.24     12.24 o 
   4   3  24      293.12      316.66     13.33 o 
   5   3  24      148.66      110.39     14.75 o 
   6   3  24      585.67      612.79     18.04 o 
   7   3  24        3.02       -6.29     10.30 o 
   0   4  24       43.42       60.12     21.32 o 
   1   4  24    14801.62    14467.29    168.37 o 
   2   4  24      273.99      312.92     17.43 o 
   3   4  24     3346.53     3464.98     62.43 o 
   4   4  24     1152.52     1221.78     23.02 o 
   5   4  24     5093.23     5167.37    336.00 o 
   6   4  24      288.50      274.91     20.32 o 
   7   4  24     1939.80     1870.78     32.17 o 
   1   5  24      656.32      674.50     29.07 o 
   2   5  24        6.20       -2.00      9.94 o 
   3   5  24       57.37       47.29     10.47 o 
   4   5  24      413.38      431.35     19.03 o 
   5   5  24        9.37       23.96     15.31 o 
   6   5  24       14.41        6.38     13.12 o 
   0   6  24      937.96      987.10     42.64 o 
   1   6  24     4131.23     4181.39     92.94 o 
   2   6  24      449.65      471.19     16.30 o 
   3   6  24     7151.50     7685.18    114.17 o 
   4   6  24       26.08       -0.55     14.49 o 
   5   6  24     1905.43     2110.33     42.10 o 
   6   6  24      124.85      129.75     13.21 o 
   1   7  24      401.74      415.47     14.82 o 
   2   7  24      141.58      141.85      9.03 o 
   3   7  24      231.82      260.97     20.23 o 
   4   7  24       14.47       20.59     12.67 o 
   5   7  24       47.07       42.80      8.51 o 
   0   8  24     1577.22     1603.89     35.54 o 
   1   8  24     1017.71     1143.56     64.24 o 
   2   8  24      423.56      417.24     20.68 o 
   3   8  24     1020.40     1068.42     27.97 o 
   4   8  24       77.29       77.57      9.01 o 
   1   9  24        0.32        0.16      7.96 o 
   2   9  24      184.30      214.68     16.77 o 
   3   9  24      234.44      285.39     14.58 o 
   0  10  24       31.08       30.89      9.20 o 
   1  10  24      731.50      815.07     20.41 o 
   2  10  24      351.62      366.94     14.21 o 
   1   1  25       10.56        7.28     10.36 o 
   2   1  25      608.77      529.75     25.02 o 
   3   1  25      303.56      291.23     20.25 o 
   4   1  25       25.86       34.95      9.99 o 
   5   1  25        2.19        9.17     12.14 o 
   6   1  25       84.61       92.00     11.18 o 
   0   2  25        8.13       -2.20     32.07 o 
   1   2  25       21.76       32.12     12.18 o 
   2   2  25     1037.86     1009.23     31.40 o 
   3   2  25        5.37       -0.29     10.59 o 
   4   2  25       94.30       89.89     10.24 o 
   5   2  25      164.54      119.01     13.27 o 
   6   2  25        7.93       17.99      9.85 o 
   1   3  25       25.45       21.15     11.11 o 
   2   3  25      296.77      306.76     14.37 o 
   3   3  25      461.20      486.28     15.46 o 
   4   3  25       72.55       63.86     12.20 o 
   5   3  25        0.75        3.15     10.78 o 
   6   3  25      150.43      165.48     11.69 o 
   0   4  25       25.35       11.39     22.51 o 
   1   4  25      865.66      863.33     22.60 o 
   2   4  25     1205.01     1254.11     22.29 o 
   3   4  25      556.93      525.92     15.23 o 
   4   4  25     1221.10     1214.70     27.62 o 
   5   4  25      424.80      418.51     17.72 o 
   6   4  25      497.04      524.12     21.23 o 
   1   5  25      502.63      506.33     17.59 o 
   2   5  25      155.24      173.42     13.11 o 
   3   5  25       62.12       52.38     15.55 o 
   4   5  25      653.98      560.20     27.24 o 
   5   5  25      110.93       91.58     14.85 o 
   6   5  25        8.27       15.58      9.75 o 
   0   6  25     1785.32     1796.70     51.39 o 
   1   6  25       21.81       18.19      9.89 o 
   2   6  25      383.04      377.20     20.50 o 
   3   6  25      442.61      469.30     14.53 o 
   4   6  25      461.15      472.46     22.78 o 
   5   6  25      358.63      394.64     12.26 o 
   1   7  25     1871.52     1831.36     20.65 o 
   2   7  25      142.20      139.24     15.22 o 
   3   7  25       74.34       68.67     10.29 o 
   4   7  25      192.35      245.12     11.07 o 
   0   8  25     3660.57     3969.54     48.20 o 
   1   8  25      570.58      571.67     14.35 o 
   2   8  25     1531.18     1552.86     31.71 o 
   3   8  25       58.73       65.33     11.12 o 
   1   9  25       29.25       12.39     10.66 o 
   2   9  25      217.76      210.30     13.39 o 
   0   0  26     2452.04     2438.64     59.68 o 
   1   0  26      656.29      665.29     24.45 o 
   2   0  26     4283.54     4263.77     78.64 o 
   3   0  26     1122.50     1038.67     40.37 o 
   4   0  26     3374.35     3861.06    250.21 o 
   5   0  26     1753.34     1812.28     43.10 o 
   6   0  26     5971.74     6416.56     62.33 o 
   1   1  26      114.19       97.34     13.12 o 
   2   1  26      217.46      189.76     18.32 o 
   3   1  26        7.32       -7.63     11.12 o 
   4   1  26       27.80       23.23     11.11 o 
   5   1  26      187.12      179.42     13.78 o 
   6   1  26      106.86       99.93      9.26 o 
   0   2  26     4289.57     4187.47     90.03 o 
   1   2  26     2971.48     2949.21    109.16 o 
   2   2  26     3914.55     3868.83     41.26 o 
   3   2  26     2298.17     2290.37     67.35 o 
   4   2  26     3191.68     3336.88     75.13 o 
   5   2  26      912.47      961.80     21.97 o 
   6   2  26     5318.15     5611.34     57.86 o 
   1   3  26       63.24       53.61     10.64 o 
   2   3  26       64.68       48.55     10.22 o 
   3   3  26        6.40       -8.89      9.54 o 
   4   3  26       75.42       89.00     12.76 o 
   5   3  26      492.08      458.34     22.60 o 
   6   3  26      377.06      388.26     17.49 o 
   0   4  26     4167.87     4202.44     76.72 o 
   1   4  26     2663.51     2838.92     51.46 o 
   2   4  26     1851.62     1898.82     34.42 o 
   3   4  26     2667.49     2762.03     58.67 o 
   4   4  26     1963.82     2139.04     89.02 o 
   5   4  26      805.42      828.83     26.15 o 
   1   5  26      411.59      421.82     14.92 o 
   2   5  26      723.49      749.29     21.20 o 
   3   5  26       35.74       45.30      9.70 o 
   4   5  26       18.12       19.14     12.48 o 
   5   5  26      557.03      564.30     20.05 o 
   0   6  26      807.44      850.04     21.64 o 
   1   6  26      736.19      787.06     20.80 o 
   2   6  26     1765.13     1944.19     64.33 o 
   3   6  26     1402.82     1540.93     32.71 o 
   4   6  26     3713.66     3764.52     46.38 o 
   1   7  26       22.87       18.54      6.98 o 
   2   7  26       30.83       32.44     13.12 o 
   3   7  26      368.42      388.72     17.13 o 
   0   8  26      967.02     1065.83     22.96 o 
   1   8  26      191.41      183.06     14.21 o 
   2   8  26     1966.78     2094.21     30.98 o 
   1   1  27       27.28       21.52     15.85 o 
   2   1  27       14.44        4.35      9.11 o 
   3   1  27       21.96       13.21      9.03 o 
   4   1  27      185.61      190.58     15.04 o 
   5   1  27      290.96      317.84     13.58 o 
   0   2  27      465.31      470.90     19.77 o 
   1   2  27      447.59      419.22     14.52 o 
   2   2  27       80.19       79.30     10.23 o 
   3   2  27      289.66      288.19     11.70 o 
   4   2  27      101.48      111.85     13.23 o 
   5   2  27       68.52       86.14     30.02 o 
   1   3  27      253.44      249.22     12.05 o 
   2   3  27      219.55      203.18     10.86 o 
   3   3  27      230.36      246.14     10.48 o 
   4   3  27        0.71        6.16      9.02 o 
   5   3  27      615.57      539.98     19.77 o 
   0   4  27     1290.14     1374.18     43.10 o 
   1   4  27      693.83      720.30     27.52 o 
   2   4  27      886.12      899.12     20.74 o 
   3   4  27      423.91      484.66     13.96 o 
   4   4  27       11.27       17.68     12.48 o 
   1   5  27      161.61      152.47     14.11 o 
   2   5  27      101.96      106.35     12.07 o 
   3   5  27      826.52      809.61     32.71 o 
   4   5  27       13.53       12.21     10.93 o 
   0   6  27      967.17     1050.99     20.34 o 
   1   6  27      890.07      956.58     16.98 o 
   2   6  27        9.43        8.06      7.76 o 
   3   6  27     3717.08     3885.35     43.65 o 
   1   7  27      384.62      422.43     16.58 o 
   2   7  27      189.01      211.40     13.76 o 
   0   0  28      232.91      262.97     20.68 o 
   1   0  28     6183.12     6213.91     78.36 o 
   2   0  28     1212.68     1312.20     28.16 o 
   3   0  28     2919.42     3183.67     35.06 o 
   4   0  28     1680.49     1677.24     37.45 o 
   1   1  28        0.04       -8.95      8.95 o 
   2   1  28      428.72      425.84     13.44 o 
   3   1  28       21.10        4.35      6.23 o 
   4   1  28      455.22      459.48     20.55 o 
   0   2  28      330.57      355.46     26.24 o 
   1   2  28     1015.07     1111.80     24.67 o 
   2   2  28     1001.25     1081.79     17.18 o 
   3   2  28     3572.14     3695.92     30.37 o 
   4   2  28     3635.65     3794.80    183.97 o 
   1   3  28       66.93       62.81     10.72 o 
   2   3  28      109.59      102.64      9.51 o 
   3   3  28        3.30       10.42      8.25 o 
   4   3  28      132.83      135.68     13.03 o 
   0   4  28      173.21      161.28     21.05 o 
   1   4  28     2221.79     2558.73     34.80 o 
   2   4  28     1625.95     1811.07     27.24 o 
   3   4  28      953.66      950.56     24.78 o 
   1   5  28       23.43       26.27      7.48 o 
   2   5  28       65.39       70.57      9.95 o 
   0   6  28      335.66      428.08     22.23 o 
   1   6  28     1784.05     1927.91     28.61 o 
   2   6  28      128.63      136.22     11.57 o 
   1   1  29      175.92      167.88      9.93 o 
   2   1  29       44.52       26.23      5.69 o 
   3   1  29      102.80       84.44     18.68 o 
   0   2  29       15.37       36.17     16.31 o 
   1   2  29       13.84       -1.68     13.69 o 
   2   2  29       13.81        7.58      7.44 o 
   3   2  29        0.00       -4.56     11.21 o 
   1   3  29      831.02      884.06     22.46 o 
   2   3  29       22.78       25.77      9.21 o 
   0   4  29      719.90      831.38     27.43 o 
   1   4  29       29.36       19.16     10.51 o 
   0   0  30     3722.61     4104.22     51.57 o 
   1   0  30     3567.73     3937.11     34.46 o 
   1   1  30        0.51       -2.47      6.28 o 
   0   2  30     3465.58     3742.36    116.45 o 
   1   2  30     1384.56     1528.83     18.66 o 
                                                 
